# Supplementary material for: Modelling six sustainable development transformations in Australia and their accelerators, impediments, enablers, and interlinkages
Source: Nat Commun. 2024 Jan 18;15:594. doi: 10.1038/s41467-023-44655-4 (PMC10796343; doi:10.1038/s41467-023-44655-4)
Supplement: Supplementary file 4 — Supplementary Data 1 [file 41467_2023_44655_MOESM4_ESM.xlsx]

## Sheet: Information
	Modelling six sustainable development transformations in Australia and their accelerators, impediments, enablers, and interlinkages
	Cameron Allen1,2,*, Annabel Biddulph1, Thomas Wiedmann1, Matteo Pedercini3, Shirin Malekpour2
	1	Sustainability Assessment Program, School of Civil and Environmental Engineering, UNSW Sydney, NSW 2052, Australia.
	2	Monash Sustainable Development Institute, Monash University, Melbourne, VIC, Australia
	3	Millennium Institute, Washington DC, USA.
	Supplementary Data File
	This file contains additional supplementary datasets to support the above manuscript:
		1. Model_Data includes the input dataset used to calibrate the iSDG-Australia 2.0 system dynamics model
		Datasets are for the period 1990 to latest available at the time the study was undertaken.
		Datasets are grouped into the 31 modules used in the iSDG-Australia model
		2. Model_Projections_2050 provides the model projections from 2020 to 2050 for the two modelled pathways:
		BBS = Build Back the Same Pathway and represents the baseline scenario
		STP = Six Transformations Pathway
		Model projections are for the indicators used to measure progress on each of the six transformations (the 'transformation targets').
		Projections are grouped by transformation:
		T1 = Wellbeing and Capabilities
		T2 = Sustainabile and Just Economy
		T3 = Sustainable Food Systems
		T4 = Energy Decarbonisation
		T5 = Urban Development
		T6 = Environmental Commons

## Sheet: 1. Model_Data
Time	1990	1991	1992	1993	1994	1995	1996	1997	1998	1999	2000	2001	2002	2003	2004	2005	2006	2007	2008	2009	2010	2011	2012	2013	2014	2015	2016	2017	2018	2019	2020	2021		UNIT
1. POPULATION
Population under five[MALE]	642996	643480	645454	651808	659214	664261	669300	672971	671530	667642	663477	655638	646346	641647	641594	646962	656553	671698	693897	718658	740703	763058	782201	791030	794878	799786	805057	812842	826939	842430				person
Population group[MALE,AGE 5 to 9]	637972	648798	655458	658758	659782	660826	664496	671424	680623	690882	700273	705450	705218	701048	694546	688564	684662	682940	683597	686758	692748	702414	716516	734928	756108	776804	795811	811920	823185	830746				person
Population group[MALE,AGE 10 to 14]	637218	633794	636028	642599	651215	659038	664116	667726	671765	676681	683540	692148	701135	710241	719240	726600	730708	730918	728660	725967	723325	721966	721540	721360	723334	728926	740805	758420	778499	799070				person
Population group[MALE,AGE 15 TO 19]	709226	707030	697140	681361	665402	654754	647355	643520	646990	655046	663993	676310	689992	699140	705557	712382	729118	752686	769874	777884	777312	777562	781164	781130	776265	768207	762010	759893	760722	764914				person
Population group[MALE,AGE 20 to 24]	685894	689534	696569	706234	714831	718394	714540	702048	682096	659823	641812	636144	644560	662703	686490	710077	736088	765068	792346	818040	840806	852202	854141	856773	860862	864559	862226	852571	839610	826342				person
Population group[MALE,AGE 25 to 29]	710066	712327	710209	703642	696155	691746	692246	698452	709382	719696	722898	719115	708330	690468	673292	665104	672624	697296	734926	778875	821638	853727	873518	886115	893458	898764	904294	909739	913716	914934				person
Population group[MALE,AGE 30 to 34]	690608	702382	711830	719380	724824	727580	729107	727750	720490	710326	702264	701303	709640	724664	740120	749552	751908	747554	738104	731100	734692	750372	777026	812198	848350	878567	900960	916364	925815	931798				person
Population group[MALE,AGE 35 to 39]	651408	659658	670032	681792	693668	704605	714437	725514	739480	753839	764573	766247	757581	743402	730510	725292	729272	743064	764962	787212	802484	806553	800386	789976	783392	787336	800672	822064	851244	882416				person
Population group[MALE,AGE 40 to 44]	625643	643653	653270	656402	657825	661967	668130	675514	685374	697002	709830	723880	739551	756058	770574	780392	781659	774679	765044	758298	758948	766466	779942	797784	813934	823554	826278	822190	813014	805670				person
Population group[MALE,AGE 45 to 49]	483963	509060	538014	569352	598910	622957	641448	653722	658710	659722	661304	665280	672148	682720	696688	713308	730374	747584	764618	777836	784981	786683	783692	777574	772752	773002	778625	789440	804458	819026				person
Population group[MALE,AGE 50 to 54]	408084	419856	431268	443225	457936	477233	501148	530544	565250	600340	629765	648192	654993	654464	652385	654439	660244	669477	683813	701278	719042	734851	748978	761904	772044	778145	780812	779431	774052	768848				person
Population group[MALE,AGE 55 to 59]	363946	365768	370804	378076	386734	396314	407384	419582	432260	447044	466425	491017	521194	555775	589342	616670	634182	641778	642724	641754	643822	651038	662834	677421	692532	706468	720096	734120	747262	758013				person
Population group[MALE,AGE 60 to 64]	361212	360670	357530	353295	350170	349904	352084	356932	365398	376480	388672	399328	407928	417114	429984	449338	474570	505430	540654	573976	599549	614550	620220	620794	621323	625666	634174	645494	658683	672800				person
Population group[MALE,AGE 65 to 69]	304250	312968	319578	324657	328212	330411	331243	330590	328986	327902	329062	332055	337065	345073	355075	366152	376601	386325	397478	412170	432084	456554	484669	514279	540430	559654	573500	582927	587855	591730				person
Population group[MALE,AGE 70 to 74]	214441	222080	231167	241634	252312	262170	270756	278646	286176	292684	297713	299313	297513	295068	294023	296132	300088	305864	314776	325499	336880	348017	358824	370648	385324	403784	424666	447952	473602	498215				person
Population group[MALE,AGE 75 to 79]	151542	155136	157604	159398	162154	167178	173308	180682	190817	202707	214803	224868	232440	238735	244019	248464	250376	249789	249107	249709	252756	258500	266546	276090	286260	296858	306750	316036	326591	339700				person
Population group[MALE,AGE 80 to 84]	78054	82641	87953	92984.5	97317.5	100710	103440	105026	105203	105452	107624	113952	124118	135796	147533	158170	166515	172898	178589	183514	187410	189916	191516	193742	197855	204240	210225	215082	220874	227964				person
Population group[MALE,AGE 85 to 89]	29357.5	31379	34267.5	36548.5	38442.5	40246.5	43205	47219	50769.5	53435	54757.5	55768.5	56563	56613	57546	60782	67047.5	75174.5	83202	90504	96755.5	102655	108257	112575	115905	118932	122348	125680	128306	131041				person
Population group[MALE,AGE 90 to 94]	7750	8124.5	9187	10007.5	10531	10650.5	11485	12995.5	14113	14821.5	15111.5	16579.5	19091.5	20965	21991	21951	22529.5	23756	24423	25102	26233	29652.5	34527	38649.5	41836	43975.5	47427.5	51532.5	53948.5	55288.5				person
Population group[MALE,AGE 95 to 99]	1539	1411.5	1635	1892.5	2003	1810.5	1759.5	2140.5	2574.5	2783	2546	2506	3072.5	3708.5	4042	3783	3862	4832	5846	6314	5846	5611	6338	7207	7740.5	7470.5	7930.5	10074.5	12360.5	13582				person
Population group[MALE,AGE 100 and over]	123.5	129.5	136	142.5	149.5	156	161.5	166.5	171.5	177	184	192.5	202.5	215	231	251	274.5	302	334	370	410	455.5	507	561.5	615	663.5	705.5	740.5	773.5	816.5				person
Population under five[FEMALE]	611138	611438	613200	619424	626645	630896	633544	634250	630558	624800	619528	613333	607222	604755	606401	612916	622893	637436	658150	681218	702078	722206	739040	747798	752536	757892	763374	771141	784326	798540				person
Population group[FEMALE,AGE 5 to 9]	605462	616305	623300	626940	628076	628860	631050	634764	639506	644634	648980	651340	651136	648610	644873	641858	640662	641340	644054	649106	656976	667216	680194	696900	716132	735024	753382	769700	781000	788462				person
Population group[FEMALE,AGE 10 to 14]	603602	600208	602738	609638	618550	626422	631454	634375	636532	638751	642142	647537	653886	660112	666168	671105	674270	675213	674662	674238	674334	676582	679942	682228	684869	689552	700830	718636	738592	758792				person
Population group[FEMALE,AGE 15 to 19]	677638	674972	665747	650464	634392	622904	616384	614792	619015	626327	633351	643056	654344	661784	666586	671132	683254	700575	712706	718022	717331	719536	726345	730724	731432	728622	726316	726386	727628	731179				person
Population group[FEMALE,AGE 20 to 24]	667925	671766	678771	688038	695833	698190	694522	683887	665900	645550	629063	622922	628838	643686	663439	682656	704046	727774	748862	767612	783590	794874	802348	808325	812896	815536	813254	806578	799069	791852				person
Population group[FEMALE,AGE 25 to 29]	700789	704414	703344	698195	692056	688410	689047	695294	706564	717829	722938	720047	708888	690952	673377	663833	668676	689112	720982	758238	794050	821970	842218	858762	872356	883852	890034	890020	886835	881434				person
Population group[FEMALE,AGE 30 to 34]	686730	699196	709366	718054	724712	728523	729173	725736	718148	709756	704922	706460	715772	731325	747214	757130	759591	754941	745238	737870	740476	753050	775165	806765	841284	872419	896224	912606	923472	930186				person
Population group[FEMALE,AGE 35 to 39]	648994	659852	671628	683910	695896	706976	716762	726424	736899	746511	752946	753662	747828	738068	729584	727583	733888	749240	771788	794518	810705	815564	809634	799046	791494	793722	805590	825754	853340	883080				person
Population group[FEMALE,AGE 40 to 44]	604113	625241	639314	647674	654006	661793	670924	680627	691390	702793	714400	725990	738198	751035	762530	770710	773101	769588	763665	760044	763042	772895	788912	808729	825848	835365	837642	833177	823432	815288				person
Population group[FEMALE,AGE 45 to 49]	460984	486058	515498	547550	578287	604152	625087	640814	650664	657374	664375	672072	680720	691790	705128	720136	734936	749674	764867	777942	786886	790278	788652	785316	784296	788225	796119	807486	821862	835177				person
Population group[FEMALE,AGE 50 to 54]	390432	401770	413180	425100	439614	458510	481985	510638	544044	578038	607724	629219	641824	648202	652562	659248	668018	678776	693000	709397	726223	742624	758251	771826	781680	787304	790538	791224	788818	786576				person
Population group[FEMALE,AGE 55 to 59]	355764	357641	362604	369613	377790	386627	396419	406968	418184	431823	450210	474486	504790	539282	573202	601957	622118	633700	639836	644296	650914	661584	676240	693718	712010	728784	743522	756379	766898	774848				person
Population group[FEMALE,AGE 60 to 64]	366854	364768	360926	356649	353602	352993	354034	356988	363106	371657	381488	391138	400300	410604	424621	444634	469727	499452	532814	564656	590394	608776	620616	627798	633921	642382	654561	669672	686236	702790				person
Population group[FEMALE,AGE 65 to 69]	339866	346756	351004	352824	352718	351558	349345	346000	342308	339398	338557	339796	343550	350519	359811	370522	380585	389984	401355	416635	436991	461270	489027	519282	547768	570852	588774	601754	609896	616698				person
Population group[FEMALE,AGE 70 to 74]	267447	274560	283392	294284	305506	315164	321916	325982	328239	329072	329012	326932	322935	319088	316808	317434	320220	324982	332249	340951	350499	360446	371029	383502	399102	418424	441063	466990	495217	522436				person
Population group[FEMALE,AGE 75 to 79]	216258	221039	223765	225026	226733	230898	237222	245930	257546	269956	280974	288020	291248	292850	293606	294238	293491	291424	289910	289740	291674	295284	300344	306760	313860	321836	330675	340734	352952	368082				person
Population group[FEMALE,AGE 80 to 84]	135700	142384	149401	157109	164763	171412	175207	175964	175886	177148	181630	188643	197738	209080	220838	231284	237646	240525	243064	245810	248802	249670	248726	249122	251683	256378	259834	261554	264492	269462				person
Population group[FEMALE,AGE 85 to 89]	68795	72107.5	75973	79365	82847	87122.5	92493	98549	104419	109586	113664	116336	117452	117744	119250	123840	130800	138862	147498	155914	163554	169141	172664	175136	177284	180066	182514	183912	185138	186993				person
Population group[FEMALE,AGE 90 to 94]	26132	27302	29336	30705.5	31677	32460	34465.5	37094	38943	40443.5	42025	45483	49924.5	53296.5	55773	57389.5	59587.5	61534	62093	62713.5	64590.5	69504	75637.5	80569.5	84571.5	87842	92178.5	96046	97559.5	98360				person
Population group[FEMALE,AGE 95 to 99]	6746.5	6575	7335	8121	8484.5	8065.5	7986.5	8950.5	10023	10564.5	10097.5	10102	11493.5	13049.5	13960	13646.5	14086	16408	18772	19933.5	19208	18890.5	20300	21859.5	22754	22185	22860	26371	30020.5	31918				person
Population group[FEMALE,AGE 100 and over]	633	685	751	824.5	896.5	960	1011.5	1051	1083	1114	1150.5	1196	1251	1316	1391	1476.5	1569	1668	1777.5	1898.5	2031.5	2181	2349	2526	2694	2836.5	2949.5	3031.5	3096	3182				person
total population	1.68373e+07	1.7049e+07	1.72607e+07	1.74724e+07	1.76841e+07	1.78958e+07	1.80946e+07	1.82934e+07	1.84922e+07	1.8691e+07	1.88898e+07	1.91177e+07	1.93455e+07	1.95734e+07	1.98012e+07	2.00291e+07	2.04138e+07	2.07986e+07	2.11833e+07	2.1568e+07	2.19528e+07	2.22578e+07	2.26413e+07	2.30256e+07	2.33651e+07	2.37645e+07	2.40976e+07	2.44237e+07	24741386	2.50507e+07				person
total school age population	5.22494e+06	5233827	5.24272e+06	5251608	5.2605e+06	5269389	5.26414e+06	5.2589e+06	5.25365e+06	5.2484e+06	5243155	5.2954e+06	5.34764e+06	5.39989e+06	5.45213e+06	5.50438e+06	5.57678e+06	5.64919e+06	5.7216e+06	5.79401e+06	5866421	5.91458e+06	5.96275e+06	6.01091e+06	6.05907e+06	6107232	6.15463e+06	6.20411e+06	6248305	6291356				person
2. FERTILITY
contraceptive prevalence rate	0.653766					0.667							0.708			0.723						0.711												proportion
total births	253636	255450	256493	256702	256126	254818	252891	250696	248655	247147	246758	248065	251219	256146	262636	270203	278180	285841	292610	298193	302518	305762	308376	310710	312847	314781	316424	317647	318379	318644				person/year
total fertility rate	1.863	1.861	1.857	1.85	1.839	1.825	1.809	1.793	1.778	1.767	1.762	1.766	1.781	1.804	1.834	1.867	1.898	1.923	1.938	1.942	1.936	1.922	1.905	1.887	1.871	1.858	1.846	1.836	1.825	1.815				infants/female
adolescent birth rate	20.6086	20.8097	21.0486	21.1769	21.0899	20.7464	20.1861	19.5219	18.875	18.3207	17.8757	17.5402	17.3596	17.2949	17.2835	17.2431	17.0869	16.8056	16.3791	15.7795	15.0174	14.162	13.3463	12.7308	12.3198	12.0671	11.899	11.715	11.5026	11.2234				infants/female
proportion of female babies	0.486665		0.486381			0.486571		0.486855			0.48676		0.486618			0.486523		0.486381			0.486287		0.486145			0.486334		0.486618			0.486618			proportion
3. MORTALITY
life expectancy[FEMALE]	80.036	80.285	80.528	80.76	80.977	81.183	81.384	81.589	81.803	82.025	82.255	82.488	82.717	82.938	83.148	83.342	83.521	83.686	83.84	83.984	84.124	84.262	84.402	84.546	84.693	84.843	84.993	85.137	85.274	85.403				year
life expectancy[MALE]	73.879	74.202	74.515	74.812	75.094	75.367	75.644	75.934	76.244	76.573	76.917	77.268	77.614	77.946	78.26	78.552	78.823	79.077	79.319	79.55	79.771	79.983	80.188	80.385	80.576	80.764	80.949	81.132	81.313	81.492				year
average life expectancy	76.933	77.223	77.505	77.772	78.024	78.267	78.508	78.759	79.024	79.302	79.592	79.886	80.174	80.451	80.711	80.952	81.174	81.381	81.577	81.764	81.944	82.119	82.291	82.46	82.627	82.794	82.959	83.122	83.281	83.436				year
infant mortality rate	7.56	7.15	6.76	6.41	6.11	5.863	5.667	5.509	5.376	5.261	5.158	5.062	4.972	4.883	4.792	4.691	4.577	4.451	4.313	4.167	4.015	3.862	3.715	3.576	3.45	3.336	3.235	3.143	3.057	2.976				per thousand live births
under five mortality rate	9.141	8.679	8.246	7.859	7.527	7.25	7.024	6.831	6.657	6.494	6.338	6.187	6.04	5.898	5.756	5.611	5.457	5.293	5.122	4.943	4.761	4.58	4.405	4.242	4.092	3.956	3.833	3.721	3.617	3.52				per thousand live births
maternal mortality ratio	8	8	8	8	8	8	8	9	8	9	9	8	8	8	7	7	7	7	7	7	6	7	6	6	6	6	6							per 100,000 live births
deaths due to natural disasters	12	0	2	18	36	9	21	21	20	8	1	6	2	6	6	16	4	11	8	535	36	1	4	9	141	16								person/year
people affect by natural disaster	6000	408	7000120	3033100	4011784	931869	636133	400	15175	12697	2150	8608	373	5196	4265	4420	10271	5820	20400	36554	186000	7637	16000	8940	52797	8655								person
neonatal mortality rate	4.6	4.4	4.2	4	3.9	3.7	3.7	3.6	3.6	3.5	3.5	3.5	3.4	3.4	3.3	3.3	3.2	3.1	3	2.9	2.8	2.6	2.5	2.4	2.4	2.3	2.3	2.3	2.3					per 1,000 births
4. EDUCATION
adult literacy rate[FEMALE]	0.99					0.99					0.99					0.99					0.99					0.99		0.99						proportion
adult literacy rate[MALE]	0.99					0.99					0.99					0.99					0.99					0.99		0.99						proportion
average adult literacy rate	0.99					0.99					0.99					0.99					0.99					0.99		0.99						proportion
primary net enrollment rate[FEMALE]	0.941131	0.9424	0.943671	0.944943	0.946217	0.947492	0.94877	0.950049	0.95133	0.952612	0.955002	0.954784	0.9543	0.959734	0.962593	0.965736	0.967929	0.973965	0.974406	0.973652	0.974975	0.980329	0.978018	0.975314	0.972561			0.967405						person
primary net enrollment rate[MALE]	0.908509	0.910801	0.913098	0.915402	0.917711	0.920026	0.922347	0.924673	0.927006	0.929344	0.926817	0.924496	0.925009	0.930971	0.935744	0.941555	0.946365	0.955854	0.957726	0.960885	0.965097	0.97303	0.973106	0.971886	0.968409			0.9604						person
secondary net enrollment rate[FEMALE]	0.90081	0.900282	0.899755	0.899228	0.898984	0.900613	0.917745	0.914625	0.911505	0.908385	0.905264	0.902144	0.899024	0.879962	0.877538	0.870209	0.865107	0.865628	0.869754	0.877933	0.878813	0.879113	0.876473	0.88178	0.888224	0.936282	0.931534	0.926936						person
secondary net enrollment rate[MALE]	0.836112	0.837258	0.838406	0.839554	0.839327	0.840847	0.856843	0.858816	0.860789	0.862763	0.864736	0.866709	0.868682	0.853728	0.849198	0.830446	0.823937	0.824763	0.82826	0.842923	0.84702	0.849909	0.846893	0.85571	0.864015	0.928677	0.924047	0.918952						person
primary gross enrollment rate[FEMALE]	1.05657	1.05315	1.05206	1.05087	1.0508	1.00568	1.01031	1.00873	1.00979	1.01108	1.01441	1.01458	1.02311	1.02404	1.02886	1.03187	1.03641	1.05421	1.05359	1.05415	1.05606	1.05802	1.06125	1.06237	1.05759	1.01615	1.00733	1.00334						person
primary gross enrollment rate[MALE]	1.05958	1.05737	1.05607	1.05551	1.05494	1.01006	1.01164	1.00594	1.00053	0.994618	0.993145	0.991359	1.00076	1.00229	1.00945	1.01646	1.02422	1.04576	1.04775	1.05228	1.05797	1.06172	1.06765	1.06882	1.06377	1.01586	1.00755	1.00344						person
secondary gross enrollment rate[FEMALE]	1.33957	1.33943	1.3393	1.33916	1.31714	1.42219	1.47565	1.54613	1.58255	1.57987	1.63692	1.54587	1.52872	1.55244	1.48222	1.46497	1.27303	1.26763	1.28017	1.2906	1.3034	1.31989	1.34503	1.33671	1.33629	1.45888	1.41896	1.41165						person
secondary gross enrollment rate[MALE]	1.3222	1.32585	1.32952	1.33319	1.3212	1.42781	1.48177	1.4985	1.52067	1.5711	1.61589	1.55358	1.55665	1.57085	1.5155	1.50105	1.2747	1.26	1.28049	1.31484	1.34422	1.36388	1.39095	1.41235	1.41254	1.67879	1.63581	1.59009						person
tertiary gross enrollment rate[FEMALE]	0.37638	0.412332	0.428312	0.646786	0.668242	0.717671	0.774588	0.831668	0.75316	0.74015	0.739517	0.739612	0.835006	0.812675	0.795849	0.80805	0.806735	0.823917	0.835086	0.889345	0.944554	0.977951	1.00404	1.01673	1.06309	1.40952	1.43024	1.33338						person
tertiary gross enrollment rate[MALE]	0.326177	0.348978	0.360639	0.654285	0.66161	0.687013	0.729588	0.777811	0.618506	0.607732	0.60348	0.602992	0.683126	0.658624	0.641804	0.64201	0.627866	0.632368	0.630278	0.654676	0.683969	0.701562	0.714472	0.724624	0.75402	0.975807	1.00036	0.938385						person
average years of schooling [female]	11.06					11.1					11.02					11.37					11.6													year
total average years of schooling	11.1886					11.2036					11.0842					11.3947					11.5404													year
average years of schooling [male]	11.32					11.31					11.15					11.42					11.48													year
5. HEALTH
AVERAGE access to basic health care	0.993	1	0.993	0.993	0.994	0.993	0.993	0.993	0.993	0.993	0.993	0.993	0.993	0.993	0.993	0.994	0.993	0.992	0.991	0.991	0.991	0.991		0.993		1								proportion
Prevalence of undernourishment	0.025	0.025	0.025	0.025	0.025	0.025	0.025	0.025	0.025	0.025	0.025	0.025	0.025	0.025	0.025	0.025	0.025	0.025	0.025	0.025	0.025	0.025	0.025	0.025	0.025	0.025								proportion
pm 25 mean annual exposure	10.4119					10.4264					10.8437					10.5971					10.6189	11.0473	10.5371	9.98768	9.49298	9.32002	8.61451	8.55032						proportion
proportion of population exposed to pm 25 levels exceeding WHO guideline	0.318834					0.316102					0.338321					0.334924					0.32971	0.363234	0.306545	0.282741	0.271055	0.260467	0.249042	0.248936						proportion
prevalence of malnutrition	0					0												0.002																proportion
prevalence of stunting	0					0					0.025	0.025	0.025	0.025	0.025	0.025	0.025	0.025	0.025	0.025	0.025	0.025	0.025	0.025	0.025	0.025	0.025	0.025						proportion
6. ROAD INFRASTRUCTURE
Transportation Infrastructure[PAVED]	298562	301971	305383	309623	314100	318584	321943	326660	329494	333254	334979	339590	341846	343706	348241	351866	354582	359800	362122	367514	370682	375465	376886	378083	380017	381185								km
Transportation Infrastructure[UNPAVED]	535628	535726	535832	533922	530098	526271	523956	520121	515914	514183	514668	512993	511975	510537	507017	507529	506892	503580	503516	501877	501611	503690	497995	494514	492786	492957								km
Transportation Infrastructure[RAIL]	35486	37295	37233	36652	36212	36026	37001	37976	38951	39926	39844	39830	41286	40513.1	39740.2	38967.3	38194.4	37421.5	36648.5	35875.6	35102.7	34329.8	33556.9	32784	33343		33355							km
economic damage due to natural disasters	2.17239e+09	1.22507e+09	5.06598e+09	1.32828e+07	6.05082e+08	5.86371e+08	2.21252e+09	1.6493e+07	1.10364e+09	6.11644e+09	1.61666e+09	1.04127e+09	6.14437e+09	1.14568e+09	2.34233e+08	2.70417e+08	2.38957e+09	2.23629e+09	3.83082e+09	2.35614e+09	1.3283e+10	2.8044e+09	6.31904e+08	2.73123e+09	1.37107e+09	4.0869e+09	4.0869e+09	8.28521e+08	4.21924e+09					rlcu
natural disasters	5	3	3	4	9	5	9	4	6	5	6	9	5	11	7	4	8	2	5	6	8	3	2	3	4	8	8	4	3					disaster
people affected by natural disasters	6000	408	7000120	3033100	4011784	931869	636133	400	15175	12697	2150	8608	373	5196	4265	4420	10271	5820	20400	36554	186000	7637	16000	8940	52797	8655	8655	2836	51143					person
rural access index																																		Dmnl
electricity consumption rail transport	155	157	162	163	166	171	178	183	188	195	201	209	187	292	304	297	317	331	347	366	316	330	350	411	410	471	524	506	513					ktoe
7. VEHICLES
vehicles [passenger, ic]	7.62671e+06	7860661	8.07003e+06	8.27941e+06	8454107	8628806	8989136	9206236	9526733	9686223	9.76105e+06	9835884	10101441	10365941	10629401	10896410	11188880	11466560	11803536	12023098	12269193	12473883	12713901	12999485	13296468	13548377	13813367	14075478	14326150	14495393				vehicle
vehicles [passenger, ev]																					112	161	334	536	792	1072	1740	3088	4282	8755	13954			vehicle
vehicles [cycle, ic]	290760	284146	286480	288813	292720	296628	303851	313101	328845	333782	342356	350930	370982	377271	396309	421923	463057	512428	567569	624090	660107	678790	709288	744732	780174	807215	828965	843248	857532	870105				vehicle
vehicles [articulated, ic]	50750.3	51697	52097.5	52498	55410	58322	58352	59292	62274	63295	62946	62597	63905	64261	66300	69723	71680	74452	79132	81217	82436	85965	87995	90904	93853	94975	96185	98469.3	100754	103038				vehicle
vehicles [othertruck, ic]	463382	380220	381639	383058	383725	384392	389357	392402	398490	398142	394172	390201	395444	405609	417261	429175	445359	459077	477508	490536	502317	511071	521728	534232	544023	553973	564705	581521	598337	615153				vehicle
vehicles [bus, ic]	59238.3	42277	44444	46611	49390.5	52170	58772	61143	64082	65891	66731.5	67572	70196	70122	71314	72620	75375	77562	80581	84413	86367	87883	90599	93034	94131	95149	96582	97514.3	98446.7	99379				vehicle
vehicles [commercial, ic]	1.38065e+06	1479232	1466497	1453762	1490487	1527212	1601641	1632217	1686433	1721200	1.74539e+06	1769583	1819993	1879755	1952486	2030254	2114333	2190131	2288216	2371082	2460568	2530630	2617799	2717673	2824052	2907006	2985592	3079590	3187131	3313418				vehicle
total vehicles per thousand people	586.287	592.307	596.8	601.185	606.524	611.737	630.083	637.628	652.537	656.387	654.991	652.63	662.787	672.493	683.446	694.994	703.38	710.636	722.104	726.744	731.621	735.4	739.43	746.151	754.694	757.76	763.028	768.882	774.922	778.631				vehicle
passengers transported by road	2.17783e+11	2.17525e+11	2.21074e+11	2.27315e+11	2.32454e+11	2.38963e+11	2.42627e+11	2.44104e+11	2.46481e+11	2.51919e+11	2.56806e+11	2.54427e+11	2.60519e+11	2.67143e+11	2.79136e+11	2.79905e+11	2.75481e+11	2.78957e+11	2.80756e+11	2.79947e+11	2.8177e+11	2.84789e+11	2.87595e+11	2.90408e+11	2.92777e+11	2.96322e+11	3.00679e+11							person*km
passengers transported by rail	9.96883e+09	9.98623e+09	9.88645e+09	9.66126e+09	9.86973e+09	1.02396e+10	1.05833e+10	5.9737e+09	1.08211e+10	6.09058e+09	6.33314e+09	6.73797e+09	6.60723e+09	6.59442e+09	1.19052e+10	6.57713e+09	6.83607e+09	7.14156e+09	7.77839e+09	8.15663e+09	8.12496e+09	8.23534e+09	8.39082e+09	8.37216e+09	8.38132e+09	8.62083e+09	8.88151e+09							person*km
goods transported by road	9.41413e+10	8.87158e+10	9.0677e+10	9.74039e+10	1.04478e+11	1.09753e+11	1.12738e+11	1.15841e+11	1.20512e+11	1.2824e+11	1.34755e+11	1.38233e+11	1.45021e+11	1.50889e+11	1.58635e+11	1.65173e+11	1.71159e+11	1.79125e+11	1.87585e+11	1.79266e+11	1.8433e+11	1.88434e+11	1.93035e+11	1.99344e+11	2.05735e+11	2.1201e+11								ton*km
goods transported by rail	5.52472e+10	5.69962e+10	6.20157e+10	6.27011e+10	6.46962e+10	6.63995e+10	6.83114e+10	7.40134e+10	7.7853e+10	7.97841e+10	8.3809e+10	8.80295e+10	95570322600	1.00947e+11	105500110000	115054095000	1.17956e+11	1.29544e+11	139851250000	149623000000	161398000000	1.6074e+11	1.75163e+11	1.89307e+11	2.13688e+11	4.01597e+11								ton*km
total motor fuel consumption	20873	20313	20817	21178	21737	22635	23455	23891	23896	24346	25064	24793	25441	25485	26419	26281	26969	27651	28172	28023	29121	30040	30253	30776	30805	31532	31716	32375						Ktoe/Year
motor fuel consumption other transport	2789.29	2822.33	2929.59	2896.04	2994.69	3559.18	3819.13	3892.55	3524.11	3449.11	3653.86	3700.26	3603.07	3696.03	3859.26	3914.67	4163.7	4311.27	4668.91	4625	4668.28	4894.15	5092.95	5194.86	5317.61	5310.82	5405.75	5386.37	5500.88					Ktoe/Year
total all vehicles	9871491	10098233	1.03012e+07	10504150	10725840	10947530	11401109	11664391	12066857	12268533	12372650	12476767	12821961	13162959	13533071	13920105	14358684	14780210	15296542	15674436	16061100	16368383	16741644	17180596	17633493	18007767	18387136	1.87789e+07	1.91726e+07	19505241				vehicle
total modelled ideal BEV fleet curve																															14442.3	19568.8		vehicle
8. EMPLOYMENT
total agriculture employment	390997	380338	349960	353945	354324	349855	369737	362835	365044	369229	384145	367252	367302	325228	308010	301044	292831	303470	284972	304916	316801	266880	281158	259258	279951	271192	266526	263850	283953	283816				person
private sector employment [agr 1]	88837.4	82759.7	93105.5	74807.3	82349.2	86713.6	93022.7	92490.3	105297	94101.7	106971	112646	111579	97471.5	103588	121538	113810	116783	96299.6	100625	118664	100662	101416	106629	117864	113579	115299	111889	120716	121254				person
private sector employment [agr 2]	279484	274768	236952	256316	249932	240144	247482	249545	236521	250353	252392	227732	231140	200802	185130	157167	159897	168803	167755	188602	177341	153096	162156	122274	142015	125664	142681	129426	142570	143891				person
private sector employment [agr 5]	6746.72	7956.22	8097.17	8543.55	8053.15	8483.29	10565.3	6906.63	11887.8	9443.9	6804.39	10167.7	8839.46	7491.85	8755.27	10822.4	9092.27	7552.28	9829	7338.19	7078.47	4799.26	8268.93	4306.71	6081.6	3571.9	6614.68	7751.35	7374.24	6513.57				person
fishery employment	15928.6	14853.6	11804.6	14278.8	13989.5	14513.4	18666.9	13892.7	11338.6	15330.8	17977.4	16705.7	15744.3	19463.3	10537.2	11517	10031.5	10331.4	11088.9	8350.18	13717.3	8323.06	9316.92	10683.8	10976.7	12102.4	12005	14783.2	13292.9	12157.2				person
private sector employment [agr 3]	11300.2	10195.8	8197.91	9825.9	9923.34	10873.9	11154.5	9741.85	7334.08	9530.03	12317.3	10200	11721.9	13886.8	7366.08	7141.2	6455.49	5888.74	7618.29	3097.59	9710.36	5322.97	7160.45	5594.66	4058.33	6920.42	5838.93	6936.14	5618.37	6458.94				person
private sector employment [agr 4]	4628.49	4657.8	3606.7	4452.89	4066.21	3639.52	7512.36	4150.8	4004.48	5800.75	5660.07	6505.69	4022.42	5576.48	3171.15	4375.8	3576.01	4442.7	3470.57	5252.59	4006.98	3000.09	2156.47	5089.14	6918.37	5181.99	6166.04	7847.03	7674.55	5698.28				person
total industry employment	1.94873e+06	1.80699e+06	1.77275e+06	1.77003e+06	1.822e+06	1.85066e+06	1.83516e+06	1.81904e+06	1.82689e+06	1.81385e+06	1.93255e+06	1.85387e+06	1.9044e+06	1.96434e+06	2.01042e+06	2.07381e+06	2.13397e+06	2.19043e+06	2.3191e+06	2.27518e+06	2.28916e+06	2.32627e+06	2.34591e+06	2.33146e+06	2.34192e+06	2.30173e+06	2.30645e+06	2.38041e+06	2487822	2500996				person
private sector employment [ind 1]	709954	656508	637916	652090	666298	692273	686129	650647	690732	717178	770663	730546	772556	830871	869322	937778	987715	1.02933e+06	1.09902e+06	1.10968e+06	1.12513e+06	1.15812e+06	1.12519e+06	1.14784e+06	1.16236e+06	1.17119e+06	1.19771e+06	1.26434e+06	1.31286e+06	1.37327e+06				person
private sector employment [ind 2]	100800	92400	88400	87000	86600	85000	86300	82100	85600	78900	80700	78900	82700	88100	101900	116200	132000	137200	161400	163300	185200	215600	270000	264100	256900	224400	215300	218800	240851	243108				person
private sector employment [ind 3]	1.13798e+06	1.05808e+06	1.04644e+06	1.03094e+06	1.0691e+06	1.07339e+06	1.06273e+06	1.0863e+06	1.05056e+06	1.01777e+06	1.08119e+06	1.04442e+06	1.04914e+06	1.04537e+06	1.0392e+06	1.01983e+06	1.01425e+06	1.0239e+06	1.05868e+06	1.00221e+06	978825	952541	950725	919517	922653	906142	893437	897271	934112	884618				person
private sector employment [ind 4]																																		person
private sector employment [ind 5]																																		person
total services employment	5.48139e+06	5.45239e+06	5.47743e+06	5.43127e+06	5.63374e+06	5.90948e+06	6.04256e+06	6.09592e+06	6.23268e+06	6.38055e+06	6.48708e+06	6.70102e+06	6.81716e+06	7.05399e+06	7.11445e+06	7.41565e+06	7.58779e+06	7.84581e+06	8.03583e+06	8.143e+06	8.31477e+06	8.54785e+06	8.6575e+06	8.83749e+06	8.86961e+06	9.16846e+06	9.37033e+06	9.52302e+06	9.76212e+06	1.0104e+07				person
private sector employment [ser 1]	3.358e+06	3.3578e+06	3.41163e+06	3.35933e+06	3.69372e+06	3.92408e+06	4.17226e+06	4.25683e+06	4.42197e+06	4.65683e+06	4.72619e+06	5.03756e+06	5.08538e+06	5.30713e+06	5.36818e+06	5.59067e+06	5.68762e+06	5.89162e+06	6.02181e+06	6.18873e+06	6.52201e+06	6.64805e+06	6.70822e+06	6.91344e+06	7.43333e+06	7.64354e+06	7.78465e+06	7.83696e+06	8.06434e+06	8.17328e+06				person
public employment	2.12339e+06	2.09459e+06	2.06579e+06	2.07195e+06	1.94001e+06	1.98539e+06	1.8703e+06	1.83908e+06	1.81071e+06	1.72372e+06	1.76089e+06	1.66346e+06	1.73178e+06	1.74686e+06	1.74627e+06	1.82498e+06	1.90017e+06	1.95419e+06	2.01402e+06	1.95427e+06	1.79276e+06	1.89981e+06	1.94928e+06	1.92405e+06	1.43628e+06	1.52493e+06	1.58568e+06	1.68606e+06	1.69778e+06	1.93071e+06				person
private sector employment [ser 3]																																		person
private sector employment [ser 4]																																		person
private sector employment [ser 5]																																		person
total employment	7.82112e+06	7.63972e+06	7.60014e+06	7.55524e+06	7.81005e+06	8.10999e+06	8.24745e+06	8.27779e+06	8.42462e+06	8.56364e+06	8.80377e+06	8.92214e+06	9.08886e+06	9.34356e+06	9.43288e+06	9.7905e+06	1.00146e+07	1.03397e+07	1.06399e+07	1.07231e+07	1.09207e+07	1.1141e+07	1.12846e+07	1.14282e+07	1.14915e+07	1.17414e+07	1.19433e+07	1.21673e+07	1.25339e+07	1.28888e+07				person
employment to adult population ratio [female]	0.486958	0.473581	0.467527	0.462874	0.474198	0.492222	0.493826	0.491375	0.496213	0.497989	0.51252	0.516402	0.514907	0.526208	0.523361	0.539377	0.545801	0.550935	0.559278	0.556613	0.552668	0.557428	0.556859	0.55444	0.550479	0.551674	0.55829	0.564527	0.572761	0.578568				dmnl
employment to adult population ratio [male]	0.709026	0.673767	0.659016	0.648913	0.660222	0.673372	0.672894	0.665553	0.668208	0.671123	0.675189	0.667697	0.670492	0.670354	0.676463	0.686459	0.687409	0.696203	0.698314	0.680436	0.684145	0.686563	0.681068	0.674587	0.666995	0.666964	0.66586	0.667823	0.672145	0.674236				dmnl
average employment to adult population ratio	0.596364	0.572147	0.561777	0.55442	0.565723	0.581345	0.581883	0.576949	0.580678	0.582976	0.592346	0.59062	0.591275	0.596969	0.598556	0.61164	0.615421	0.622415	0.627766	0.617669	0.617486	0.62107	0.618084	0.613665	0.60787	0.608436	0.611231	0.615238	0.621549	0.625532				dmnl
relative gender gap in employment to adult population ratio [female]	0.816545	0.827726	0.832229	0.83488	0.838216	0.846696	0.84867	0.851678	0.854541	0.854218	0.865238	0.87434	0.870842	0.881465	0.874373	0.881852	0.886874	0.885158	0.890902	0.90115	0.895029	0.897529	0.900945	0.90349	0.905588	0.906709	0.913386	0.917575	0.921506	0.924921				dmnl
relative gender gap in employment to adult population ratio [male]	1.18892	1.17761	1.17309	1.17043	1.16704	1.1583	1.15641	1.15357	1.15074	1.1512	1.13986	1.1305	1.13398	1.12293	1.13016	1.12232	1.11697	1.11855	1.11238	1.10162	1.10795	1.10545	1.1019	1.09928	1.09727	1.09619	1.08938	1.08547	1.0814	1.07786				dmnl
proportion of female legislators senior officials and managers	0.285815	0.301984	0.304801	0.303291	0.294286	0.301159	0.30413	0.286277	0.282967	0.28356	0.29413	0.302601	0.311655	0.317023	0.318967	0.332411	0.33511	0.329942	0.344534	0.346043	0.338211	0.345557	0.349882	0.351636	0.353404	0.372544	0.359616	0.375698						proportion
unemployment rate	0.0726463	0.0988187	0.109431	0.110864	0.0947759	0.0849061	0.085927	0.0842776	0.0782461	0.0684098	0.062602	0.0697199	0.0635544	0.0590349	0.0545266	0.0503328	0.0476711	0.043741	0.0423786	0.0578449	0.0516839	0.0522362	0.0525694	0.0569172	0.0591253	0.0615981	0.057103	0.0559376	0.0529985	0.0516003				dmnl
labor force	8.43984e+06	8.43575e+06	8.5321e+06	8.53912e+06	8.70706e+06	8.9291e+06	9.03549e+06	9.0808e+06	9.21956e+06	9.27378e+06	9.48631e+06	9.67337e+06	9.80049e+06	9.958e+06	1.00806e+07	1.03992e+07	1.0619e+07	1.08953e+07	1.12077e+07	1.14257e+07	1.15896e+07	1.17855e+07	1.19614e+07	1.21775e+07	1.22943e+07	1.2506e+07	1.27097e+07	1.29746e+07	1.32881e+07	1.35714e+07				person
9. INCOME DISTRIBUTION
gini coefficient	0.279		0.296	0.294		0.302	0.293		0.302		0.312	0.3076	0.32793	0.33137	0.31224	0.3186	0.33177	0.33556	0.32792	0.30929	0.32702	0.33059	0.32594	0.32115	0.32319	0.32138								Dmnl
lorenz ordinates by decile [P10]												0.0289495	0.027061	0.024953	0.0293913	0.0284474	0.0299115	0.0236477	0.0258556	0.0260143	0.0285735	0.0268023	0.0294458	0.0312611	0.0314017	0.0318961								Dmnl
lorenz ordinates by decile [P20]												0.0760963	0.0728296	0.0714748	0.0765454	0.0755049	0.0769588	0.0691192	0.0715834	0.0747742	0.0749968	0.0730283	0.0761939	0.0788842	0.079072	0.0793873								Dmnl
lorenz ordinates by decile [P30]												0.135714	0.130244	0.129108	0.13587	0.134447	0.135258	0.127203	0.130118	0.136839	0.132921	0.130951	0.134697	0.136862	0.1368	0.137611								Dmnl
lorenz ordinates by decile [P40]												0.205947	0.198706	0.197828	0.206066	0.204661	0.203382	0.196061	0.199412	0.209443	0.201853	0.19895	0.20287	0.205184	0.204817	0.206002								Dmnl
lorenz ordinates by decile [P50]												0.288106	0.278725	0.277826	0.288196	0.285573	0.281701	0.276096	0.279614	0.29268	0.281352	0.277357	0.281719	0.284584	0.283381	0.284734								Dmnl
lorenz ordinates by decile [P60]												0.382968	0.370721	0.369664	0.381828	0.378449	0.369943	0.367917	0.371402	0.386561	0.371896	0.36737	0.371959	0.374543	0.37289	0.37446								Dmnl
lorenz ordinates by decile [P70]												0.491571	0.476558	0.475557	0.4882	0.483627	0.470731	0.472458	0.476258	0.491667	0.474632	0.472273	0.475751	0.477986	0.47672	0.477381								Dmnl
lorenz ordinates by decile [P80]												0.616896	0.599528	0.597402	0.61062	0.604928	0.589067	0.593742	0.598709	0.613631	0.595612	0.594765	0.596732	0.598682	0.596953	0.597308								Dmnl
lorenz ordinates by decile [P90]												0.768297	0.747447	0.744251	0.758684	0.751893	0.732953	0.742326	0.748155	0.759801	0.744504	0.746218	0.743101	0.746408	0.743785	0.744859								Dmnl
lorenz ordinates by decile [P100]												1	1	1	1	1	1	1	1	1	1	1	1	1	1	1								Dmnl
10. POVERTY
proportion of population below poverty line	0.01					0.01						0.007		0.01					0.004		0.003													proportion
proportion of population below national poverty line												0.1348	0.1475	0.1227	0.1333	0.1263	0.12	0.1423	0.145	0.129	0.1332	0.1344	0.1292	0.1188	0.1185	0.117								proportion
PPP conversion to market exchange ratio	1.05054	1.0582	1.021	0.922195	0.899149	0.972689	0.995392	1.02375	0.881821	0.812727	0.823401	0.712391	0.699294	0.789707	0.970935	1.04372	1.05039	1.12031	1.32415	1.06152	1.3224	1.48975	1.58807	1.48469	1.33342	1.22374	1.08135	1.11438	1.13976	1.06042	0.969305	1.07395		Dmnl
Human development index	0.865552	0.865552	0.865552	0.865552	0.865552	0.865552	0.865552	0.865552	0.865552	0.865552	0.897796					0.912093			0.921832		0.925653	0.927836	0.931407	0.932662	0.933	0.936	0.938	0.939						Dmnl
proportion of population below half median income												0.1348	0.1475	0.1227	0.1333	0.1263	0.12	0.1423	0.145	0.129	0.1332	0.1344	0.1292	0.1188	0.1185	0.117								proportion
11. AGRICULTURE
total agriculture production	26795000000	28280000000	26780000000	28188000000	29355000000	25054000000	30323000000	32754000000	32967000000	36254000000	38756000000	40289000000	41562000000	32603000000	40964000000	42722000000	43939000000	37294000000	40352000000	47311000000	46958000000	48622000000	49090000000	48685000000	49218000000	49963000000	46417000000	50783000000	49369000000	44187000000	39738000000	48497000000		constant LCU/year
total nominal agriculture production	16999000000	13190000000	12899000000	14471000000	15599000000	14944000000	17897000000	18010000000	17872000000	18985000000	20622000000	24701000000	29778000000	23136000000	26366000000	26595000000	27170000000	23917000000	27533000000	28879000000	28595000000	32250000000	33809000000	35011000000	35427000000	38547000000	39685000000	47868000000	47987000000	4.31266e+10	3.94008e+10	5.02647e+10		LCU/year
crops production	9.05423e+09	1.02664e+10	1.08523e+10	1.1232e+10	1.04104e+10	9.59299e+09	1.30439e+10	1.41411e+10	1.46914e+10	1.66509e+10	1.75299e+10	1.81005e+10	1.8453e+10	1.15643e+10	1.84424e+10	1.96113e+10	2.0681e+10	1.35149e+10	1.55007e+10	2.09528e+10	2.15668e+10	2.48456e+10	2.63306e+10	2.43053e+10	2.41898e+10	2.45993e+10	2.21588e+10	2.46859e+10	2.355e+10	2.10781e+10	1.89558e+10	2.31341e+10		constant LCU/year
livestock production	1.28668e+10	1.45053e+10	1.25001e+10	1.35333e+10	1.53974e+10	1.13594e+10	1.32063e+10	1.44393e+10	1.405e+10	1.53692e+10	1.64416e+10	1.66889e+10	1.68066e+10	1.51119e+10	1.68117e+10	1.76718e+10	1.80357e+10	1.86939e+10	1.9606e+10	2.15372e+10	2.06394e+10	1.88873e+10	1.76372e+10	1.90073e+10	1.96739e+10	1.9517e+10	1.74656e+10	1.89547e+10	1.8577e+10	1.63481e+10	1.46792e+10	1.91076e+10		constant LCU/year
forestry production	2.72701e+09	1.17671e+09	8.42822e+08	5.97532e+08	3.78395e+08	7.74935e+08	1.04647e+09	1.17455e+09	1.08252e+09	6.46999e+08	8.50173e+08	1.58378e+09	2.52615e+09	2.49786e+09	2.53155e+09	2.51695e+09	2.33265e+09	2.27239e+09	2.56356e+09	2.25322e+09	2.235e+09	2.45749e+09	2.67868e+09	2.84113e+09	2.76926e+09	2.92923e+09	3.56356e+09	3.89875e+09	3.79019e+09	3.53835e+09	3.19408e+09	3.27382e+09		constant LCU/year
fish production	2.14694e+09	2.3316e+09	2.58478e+09	2.82517e+09	3.16886e+09	3.32669e+09	3.02632e+09	2.99903e+09	3.14307e+09	3.5869e+09	3.93426e+09	3.91583e+09	3.77623e+09	3.42897e+09	3.17831e+09	2.92194e+09	2.88963e+09	2.81284e+09	2.68172e+09	2.56779e+09	2.51684e+09	2.43154e+09	2.4435e+09	2.53132e+09	2.58505e+09	2.91742e+09	3.22899e+09	3.2437e+09	3.45178e+09	3.22242e+09	2.90889e+09	2.98152e+09		constant LCU/year
crops production by crop[cereals]	3.46842e+09	3.07887e+09	3.71625e+09	4.20264e+09	2.75602e+09	3.61335e+09	5.48031e+09	4.99748e+09	5.16409e+09	5.82512e+09	5.96774e+09	6.01759e+09	6.77728e+09	2.85972e+09	7.99297e+09	6.56649e+09	7.95191e+09	3.47023e+09	5.46885e+09	8.01993e+09	7.80099e+09	8.6137e+09	8.60986e+09	7.15587e+09	7.97807e+09	7.61093e+09	6.57481e+09	7.69267e+09	7.26117e+09	6.49901e+09	5.84465e+09	7.13292e+09		constant LCU/year
crops production by crop[rest]	5.58581e+09	7.18749e+09	7.13601e+09	7.02932e+09	7.65436e+09	5.97964e+09	7.56359e+09	9.14364e+09	9.52733e+09	1.08258e+10	1.15622e+10	1.20829e+10	1.16757e+10	8.70454e+09	1.04495e+10	1.30448e+10	1.27291e+10	1.00447e+10	1.00318e+10	1.29328e+10	1.37658e+10	1.62319e+10	1.77208e+10	1.71494e+10	1.62117e+10	1.69884e+10	1.5584e+10	1.69932e+10	1.62889e+10	1.45791e+10	1.31112e+10	1.60011e+10		constant LCU/year
harvested area[cereals]	13428753	11692782	13319773	13541766	12166478	14638839	16739447	15989096	16784700	16754700	17554290	17717232	17561300	17196820	20027046	20274640	19181586	18110965	20159099	20676316	20148900	19061941	19431252	18382267	17975134	18352843	16976037	18715516	18715516					ha
harvested area[rest]	2475590	3073049	2985066	3118150	3730470	3603126	3636245	4408937	5011100	5766247	5212445	5076516	4821521	4362832	4192866	4368488	4085261	3907874	3988509	4380783	4624028	5796960	5826807	6348543	5531765	5445980	5379815	6565329						ha
total harvested area	15904343	14765831	16304839	16659916	15896948	18241965	20375692	20398033	21795800	22520947	22766735	22793748	22382821	21559652	24219912	24643128	23266847	22018839	24147608	25057099	24772928	24858901	25258059	24730810	23506899	23798823	22355852	25280845						ha
crops production in tons[cereals]	23045332	18747862	25261706	26805757	15410973	27389413	35645886	31238919	33339400	35368800	34446938	34718060	38590113	17553202	42384122	34357112	40504980	17771911	26866214	34140586	33465828	39974274	43362415	35587286	38419610	37195489	35228844	50048804						ton/year
crops production in tons[rest]	31883281	29838763	29625770	37034502	39592013	44370702	47612638	50659816	53094809	53386116	50528977	41262404	44016509	47210291	48729781	50464123	49352998	45655984	42875059	42906571	43191627	38788442	41941390	43128425	45225644	45990266	48300957	54454646						ton/year
yield[cereals]	1.71612	1.60337	1.89656	1.97949	1.26667	1.87101	2.12945	1.95376	1.9863	2.11098	1.96231	1.95956	2.19745	1.02072	2.11634	1.69459	2.11166	0.981279	1.33271	1.65119	1.66093	2.09707	2.23158	1.93596	2.13738	2.02669	2.07521	2.67419						ton/ha/year
yield[rest]	12.8791	9.70982	9.92466	11.8771	10.6131	12.3145	13.0939	11.4903	10.5954	9.25838	9.69391	8.12809	9.12918	10.821	11.6221	11.5519	12.0807	11.6831	10.7496	9.79427	9.34069	6.69117	7.19801	6.79344	8.17563	8.44481	8.97818	8.29428						ton/ha/year
livestock production in tons [land animal]	10959572	11174654	11383964	12013139	12787566	12776472	13136756	13659320	14020176	14796003	15527789	15367462	16047784	14857939	14653965	14759335	14946849	14490051	13967623	14049618	13721365	13881075	14376110	14810322	14652864	14686771	13935289	13492733						ton/year
agriculture deflator	0.634409	0.466407	0.481665	0.513374	0.531392	0.596472	0.590212	0.549857	0.542118	0.523666	0.532098	0.613095	0.716472	0.709628	0.643638	0.622513	0.618357	0.64131	0.682321	0.610408	0.608948	0.66328	0.688715	0.719133	0.719798	0.771511	0.854967	0.942599	0.972007	0.976001	0.991515	1.03645		LCU/ constant LCU
effect of change in type of crop on yield [rest]	1	0.845062	0.848087	0.810577	0.698258	0.773187	0.801941	0.701726	0.65393	0.577735	0.64039	0.65047	0.700528	0.774492	0.81058	0.767045	0.769208	0.796809	0.735134	0.700664	0.670072	0.479934	0.52474	0.468275	0.568681	0.563901								dmnl
fertilizer cost per ton of production	28.0949	36.4913	35.3264	33.5343	44.0185	41.0837	38.4397	42.0827	42.7466	40.7237	45.0457	66.4717	43.7315	52.0601	38.0111	40.5885	37.4839	56.8268	70.5231	50.0493	42.0205	45.2141	43.7397	55.0408										constant LCU/Ton
other agriculture input costs	0	0	0	0	0	0	0	0	0	0	0	0	0	0	0	0	0	0	0	0	0	0	0	0	0	0	0	0						constant LCU
other agriculture input costs per ton of production [cereals]	0	0	0	0	0	0	0	0	0	0	0	0	0	0	0	0	0	0	0	0	0	0	0	0	0	0	0	0						constant LCU/Ton
other agriculture input costs per ton of production [rest]	0	0	0	0	0	0	0	0	0	0	0	0	0	0	0	0	0	0	0	0	0	0	0	0	0	0	0	0						constant LCU/Ton
fish production in tons	246942	258397	266556	266979	239526	250116	245323	247098	252627	268636	238126	240630	246082	263343	287701	293773	262276	246298	242554	238863	251515	244739	242907	238768	229258	246122	271477	248952	255517					ton/year
fish production in tons by origin [agr 3]	234541	244070	250134	248620	220397	227721	220000	220461	228009	239333	206380	205227	207516	224550	243559	250986	212900	190499	183643	173777	175889	168463	161074	158704	154344	155086	174629	161353	163689					ton/year
fish production in tons by origin [agr 4]	12401	14327	16422	18359	19129	22395	25323	26637	24618	29303	31746	35403	38566	38793	44142	42787	49376	55799	58911.7	65085.1	75626.9	76275.5	81832.7	80063.5	74913.5	91036.1	96847.6	87599.1	91827.6					ton/year
fish value added per ton	8694.09	9023.31	9696.94	10582	13229.7	13300.6	12336.1	12137	12441.5	13352.3	16521.7	16273.2	15345.4	13020.9	11047.3	9946.25	11017.5	11420.5	11056.2	10750.1	10006.7	9935.25	10059.4	10601.6	11275.7	11853.6	11894.2	13029.4	13509					RLCU/Ton
fish production by origin [agr 3]	2.03912e+09	2.20232e+09	2.42553e+09	2.63089e+09	2.91579e+09	3.02883e+09	2.71394e+09	2.67574e+09	2.83679e+09	3.19564e+09	3.40976e+09	3.33971e+09	3.18442e+09	2.92385e+09	2.69066e+09	2.49637e+09	2.34563e+09	2.17559e+09	2.03039e+09	1.86812e+09	1.76006e+09	1.67372e+09	1.62031e+09	1.68252e+09	1.74034e+09	1.83832e+09	2.07707e+09	2.10233e+09	2.21128e+09					RLCU/Year
fish production by origin [agr 4]	1.07815e+08	1.29277e+08	1.59243e+08	1.94274e+08	2.53071e+08	2.97867e+08	3.12386e+08	3.23293e+08	3.06285e+08	3.91261e+08	5.24499e+08	5.76122e+08	5.91811e+08	5.05121e+08	4.87648e+08	4.2557e+08	5.44001e+08	6.3725e+08	6.51338e+08	6.99669e+08	7.56776e+08	7.57816e+08	8.23188e+08	8.48799e+08	8.44704e+08	1.0791e+09	1.15192e+09	1.14136e+09	1.2405e+09					RLCU/Year
average caloric content [cereals]	2861.93	2838.66	2840.61	2850.07	2851.18	2901.29	2881.37	2911.4	2897.93	2885.11	2908.45	2897.7	2922.13	2927.72	2935.03	2936.16	2923.94	2907.19	2927.94	2884.24	2893.73	2900.87	3031.63	3058.49										kcal/kg
average caloric content [land animal]	1027.77	1001.03	987.732	985.892	984.519	976.253	962.858	962.615	994.447	977.943	984.53	975.004	941.748	981.128	964.099	945.165	964.981	989.562	970.282	977.478	935.466	976.283	979.336	972.761										kcal/kg
average caloric content [fish]	522.647	533.39	520.813	532.933	504.545	555.505	497.484	491.996	457.008	494.611	497.22	525.04	486.432	534.017	519.027	487.375	540.132	530.587	537.872	518.285	528.024	554.223	534.492	574.89										kcal/kg
average caloric content [rest]	1104.29	1141.24	1182.86	1140.17	1098.42	1152	1140.73	1154.72	1142.34	1145.73	1124.01	1118.2	1132.03	1122.36	1147.19	1132.4	1148.95	1136.16	1116.56	1162.03	1185.67	1182.73	1200.99	1193.54										kcal/kg
feed share [cereals]	0.832091	0.826195	0.843668	0.857598	0.771505	0.733463	0.722196	0.756744	0.739269	0.736333	0.743034	0.755371	0.760824	0.751428	0.770243	0.778182	0.8541	0.82616	0.82477	0.772694	0.832664	0.804148	0.793233	0.837592										dmnl
feed share [rest]	0.0878594	0.104076	0.0881837	0.0802803	0.115171	0.220724	0.242342	0.20631	0.17965	0.203168	0.183483	0.170109	0.1399	0.135197	0.131877	0.148343	0.0808115	0.0813851	0.0914427	0.110983	0.111063	0.123723	0.144129	0.0944132										dmnl
feed share [land animal]	0.0422435	0.048624	0.0450424	0.043963	0.040854	0.018051	0.0199105	0.0201736	0.0700659	0.0496095	0.0532584	0.0628957	0.0833612	0.105277	0.0828002	0.0587643	0.0513102	0.073769	0.0641375	0.0885771	0.033851	0.0503678	0.0368702	0.0486141										dmnl
feed share [fish]	0.0378062	0.0211049	0.0231062	0.0181586	0.0724697	0.0277619	0.0155514	0.0167722	0.0110152	0.0108899	0.0202247	0.0116243	0.0159154	0.0080982	0.0150795	0.0147104	0.0137785	0.0186858	0.0196495	0.0277458	0.0224219	0.0217613	0.0257673	0.0193807										dmnl
feed supply per unit of animal production	0.51349	0.431943	0.599804	0.521797	0.380348	0.683889	0.644883	0.622974	0.626994	0.613208	0.571997	0.625533	0.558548	0.787488	0.74445	0.872578	0.788865	0.776304	0.838126	0.67667	0.830761	0.701279	0.660329	0.620266										dmnl
12. INDUSTRY
total industry production	2.46193e+11	2.42465e+11	2.3651e+11	2.42799e+11	2.52939e+11	2.62325e+11	2.70334e+11	2.74507e+11	2.88667e+11	2.98533e+11	3.0863e+11	3.05604e+11	3.18565e+11	3.374e+11	3.44877e+11	3.51994e+11	3.59054e+11	3.75716e+11	3.91955e+11	3.9525e+11	4.07548e+11	4.13255e+11	4.38584e+11	4.53472e+11	4.72373e+11	4.79719e+11	4.84546e+11	4.79574e+11	4.98288e+11	5.04121e+11	504370000000	498912000000		constant LCU/year
total nominal industry production	116453000000	114834000000	113716000000	119152000000	124960000000	130962000000	137320000000	140262000000	149443000000	152950000000	162720000000	167205000000	178597000000	193073000000	206809000000	227823000000	256039000000	279511000000	302038000000	341149000000	328328000000	376196000000	395816000000	387160000000	408907000000	384625000000	370133000000	412861000000	444886000000	492940000000	504370000000	526996000000		LCU/year
generic industry production	1.02303e+11	1.04965e+11	1.06345e+11	1.09258e+11	1.14537e+11	1.22283e+11	1.29024e+11	1.17529e+11	1.31058e+11	1.40604e+11	1.45479e+11	1.44546e+11	1.4088e+11	1.53423e+11	1.48377e+11	1.66048e+11	1.6369e+11	1.67236e+11	1.95919e+11	2.06993e+11	2.22977e+11	2.36792e+11	2.31851e+11	2.04732e+11	2.06423e+11	1.88717e+11	1.86359e+11	1.84343e+11	186010110000	1.79836e+11	1.73985e+11			constant LCU/year
industry production [ind 2]	3.71639e+10	3.88008e+10	4.32726e+10	4.29229e+10	4.50573e+10	4.50165e+10	4.81768e+10	5.89466e+10	5.90043e+10	6.05927e+10	6.26317e+10	8.106e+10	9.94144e+10	1.00541e+11	1.27424e+11	1.12777e+11	1.36117e+11	1.44794e+11	1.34351e+11	1.42765e+11	1.41865e+11	1.25776e+11	1.35398e+11	1.61868e+11	1.81886e+11	2.0496e+11	2.02951e+11	2.00677e+11	1.63899e+11	1.95315e+11	1.89475e+11			constant LCU/year
industry production [ind 3]	1.13472e+11	1.1856e+11	1.20717e+11	1.22325e+11	1.29073e+11	1.31234e+11	1.31429e+11	1.29128e+11	1.28502e+11	1.36204e+11	1.36766e+11	1.26388e+11	1.1876e+11	1.21752e+11	1.16155e+11	1.16425e+11	1.07741e+11	1.01226e+11	1.08314e+11	1.03713e+11	1.07531e+11	1.17151e+11	1.17298e+11	1.12974e+11	1.09979e+11	1.10444e+11	1.1506e+11	113738000000	99103290000	1.05247e+11	1.0742e+11			constant LCU/year
industry production [ind 4]																																		constant LCU/year
industry production [ind 5]																																		constant LCU/year
industry deflator	0.473016	0.47361	0.480807	0.490743	0.494032	0.499236	0.507964	0.51096	0.5177	0.512338	0.527234	0.547129	0.56063	0.572237	0.599661	0.647235	0.713092	0.743942	0.770593	0.863123	0.805617	0.910323	0.902486	0.853769	0.865644	0.801771	0.763875	0.86089	0.892829	0.977821	1			LCU/ constant LCU
mining production in tons	1221625187	1226585979	1261425414	1329742884	1318409480	1401230069	1498084548	1544775673	1621658679	1639503448	1692182524	1716340102	1665589044	1803220330	1824977901	1896875326	1821090593	1927176253	1947131524	2072473548	2071369152	2144560847	2237110347	2359699842	2543687290	2610476853	2668185715							ton/year
mining GVA per ton	30.4217	31.6332	34.3046	32.2791	34.1755	32.1264	32.159	38.1587	36.3852	36.958	37.0124	47.2284	59.6872	55.7561	69.8223	59.454	74.745	75.1325	68.9995	68.8865	68.4884	58.6487	60.5234	68.5968	71.5048	78.5143	76.0631							RLCU/ton
miining GVA current
13. SERVICES
total services production	4.89852e+11	4.93392e+11	5.06234e+11	5.21875e+11	5.49299e+11	5.83075e+11	6.04078e+11	6.33403e+11	6.59956e+11	6.95454e+11	7.23889e+11	7.50184e+11	7.79812e+11	8.05756e+11	8.38424e+11	8.69317e+11	8.9585e+11	9.34489e+11	9.66121e+11	9.86066e+11	1.007e+12	1.03622e+12	1.07102e+12	1.09779e+12	1.12219e+12	1.15153e+12	1.19091e+12	1.22859e+12	1.26406e+12	1.30454e+12	1312934000000	1334146350000		constant LCU/year
total nominal services production	240719000000	254325000000	261947000000	277901000000	291756000000	309361000000	330304000000	352875000000	374540000000	399621000000	426021000000	453323000000	483390000000	516061000000	555008000000	595088000000	636090000000	699576000000	759730000000	807575000000	855847000000	916332000000	977302000000	1017908000000	1050030000000	1091289000000	1130935000000	1178996000000	1228457000000	1285770000000	1312934000000	1358311000000		LCU/year
public services production	1.23441e+11	1.22635e+11	1.23658e+11	1.27574e+11	1.2271e+11	1.25195e+11	1.19334e+11	1.21674e+11	1.24187e+11	1.20337e+11	1.2345e+11	1.15573e+11	1.20572e+11	1.23406e+11	1.24187e+11	1.29889e+11	1.34559e+11	1.36781e+11	1.38531e+11	1.35096e+11	1.2876e+11	1.33695e+11	1.39813e+11	1.42295e+11	1.07066e+11	1.17167e+11	1.2596e+11	1.25723e+11	1.28172e+11					constant LCU/year
generic services production	3.6641e+11	3.70757e+11	3.82576e+11	3.94301e+11	4.26589e+11	4.5788e+11	4.84745e+11	5.11729e+11	5.35769e+11	5.75117e+11	6.00438e+11	6.34611e+11	6.5924e+11	6.8235e+11	7.14238e+11	7.39428e+11	7.61291e+11	7.97708e+11	8.2759e+11	8.5097e+11	8.78235e+11	9.02526e+11	9.31206e+11	9.555e+11	1.01512e+12	1.03436e+12	1.06495e+12	1.10286e+12	1.13589e+12					constant LCU/year
services production [ser 3]																																		constant LCU/year
services production [ser 4]																																		constant LCU/year
services production [ser 5]																																		constant LCU/year
services deflator	0.491412	0.515462	0.517442	0.532505	0.531142	0.530568	0.54679	0.55711	0.567523	0.574619	0.588517	0.604282	0.61988	0.640468	0.661966	0.684546	0.710041	0.748619	0.786371	0.818987	0.849901	0.884302	0.912498	0.92723	0.935701	0.947688	0.949639	0.959637	0.971832	0.985613	1			LCU/ constant LCU
14. AGGREGATE PRODUCTION
production by sector [agr 1]	9.05423e+09	1.02664e+10	1.08523e+10	1.1232e+10	1.04104e+10	9.59299e+09	1.30439e+10	1.41411e+10	1.46914e+10	1.66509e+10	1.75299e+10	1.81005e+10	1.8453e+10	1.15643e+10	1.84424e+10	1.96113e+10	2.0681e+10	1.35149e+10	1.55007e+10	2.09528e+10	2.15668e+10	2.48456e+10	2.63306e+10	2.43053e+10	2.41898e+10	2.45993e+10	2.21588e+10	2.46859e+10	2.355e+10					constant LCU/year
production by sector [agr 2]	1.28668e+10	1.45053e+10	1.25001e+10	1.35333e+10	1.53974e+10	1.13594e+10	1.32063e+10	1.44393e+10	1.405e+10	1.53692e+10	1.64416e+10	1.66889e+10	1.68066e+10	1.51119e+10	1.68117e+10	1.76718e+10	1.80357e+10	1.86939e+10	1.9606e+10	2.15372e+10	2.06394e+10	1.88873e+10	1.76372e+10	1.90073e+10	1.96739e+10	1.9517e+10	1.74656e+10	1.89547e+10	1.8577e+10					constant LCU/year
production by sector [agr 3]	2.03912e+09	2.20232e+09	2.42553e+09	2.63089e+09	2.91579e+09	3.02883e+09	2.71394e+09	2.67574e+09	2.83679e+09	3.19564e+09	3.40976e+09	3.33971e+09	3.18442e+09	2.92385e+09	2.69066e+09	2.49637e+09	2.34563e+09	2.17559e+09	2.03039e+09	1.86812e+09	1.76006e+09	1.67372e+09	1.62031e+09	1.68252e+09	1.74034e+09	1.83832e+09	2.07707e+09	2.10233e+09	2.21128e+09					constant LCU/year
production by sector [agr 4]	1.07815e+08	1.29277e+08	1.59243e+08	1.94274e+08	2.53071e+08	2.97867e+08	3.12386e+08	3.23293e+08	3.06285e+08	3.91261e+08	5.24499e+08	5.76122e+08	5.91811e+08	5.05121e+08	4.87648e+08	4.2557e+08	5.44001e+08	6.3725e+08	6.51338e+08	6.99669e+08	7.56776e+08	7.57816e+08	8.23188e+08	8.48799e+08	8.44704e+08	1.0791e+09	1.15192e+09	1.14136e+09	1.2405e+09					constant LCU/year
production by sector [agr 5]	2.72701e+09	1.17671e+09	8.42822e+08	5.97532e+08	3.78395e+08	7.74935e+08	1.04647e+09	1.17455e+09	1.08252e+09	6.46999e+08	8.50173e+08	1.58378e+09	2.52615e+09	2.49786e+09	2.53155e+09	2.51695e+09	2.33265e+09	2.27239e+09	2.56356e+09	2.25322e+09	2.235e+09	2.45749e+09	2.67868e+09	2.84113e+09	2.76926e+09	2.92923e+09	3.56356e+09	3.89875e+09	3.79019e+09					constant LCU/year
production by sector [ind 1]	1.02303e+11	1.04965e+11	1.06345e+11	1.09258e+11	1.14537e+11	1.22283e+11	1.29024e+11	1.17529e+11	1.31058e+11	1.40604e+11	1.45479e+11	1.44546e+11	1.4088e+11	1.53423e+11	1.48377e+11	1.66048e+11	1.6369e+11	1.67236e+11	1.95919e+11	2.06993e+11	2.22977e+11	2.36792e+11	2.31851e+11	2.04732e+11	2.06423e+11	1.88717e+11	1.86359e+11	1.84343e+11	186010110000					constant LCU/year
production by sector [ind 2]	3.71639e+10	3.88008e+10	4.32726e+10	4.29229e+10	4.50573e+10	4.50165e+10	4.81768e+10	5.89466e+10	5.90043e+10	6.05927e+10	6.26317e+10	8.106e+10	9.94144e+10	1.00541e+11	1.27424e+11	1.12777e+11	1.36117e+11	1.44794e+11	1.34351e+11	1.42765e+11	1.41865e+11	1.25776e+11	1.35398e+11	1.61868e+11	1.81886e+11	2.0496e+11	2.02951e+11	2.00677e+11	1.63899e+11					constant LCU/year
production by sector [ind 3]	1.13472e+11	1.1856e+11	1.20717e+11	1.22325e+11	1.29073e+11	1.31234e+11	1.31429e+11	1.29128e+11	1.28502e+11	1.36204e+11	1.36766e+11	1.26388e+11	1.1876e+11	1.21752e+11	1.16155e+11	1.16425e+11	1.07741e+11	1.01226e+11	1.08314e+11	1.03713e+11	1.07531e+11	1.17151e+11	1.17298e+11	1.12974e+11	1.09979e+11	1.10444e+11	1.1506e+11	113738000000	99103290000					constant LCU/year
production by sector [ind 4]	0	0	0	0	0	0	0	0	0	0	0	0	0	0	0	0	0	0	0	0	0	0	0	0	0	0	0	0	0					constant LCU/year
production by sector [ind 5]	0	0	0	0	0	0	0	0	0	0	0	0	0	0	0	0	0	0	0	0	0	0	0	0	0	0	0	0	0					constant LCU/year
production by sector [ser 1]	3.6641e+11	3.70757e+11	3.82576e+11	3.94301e+11	4.26589e+11	4.5788e+11	4.84745e+11	5.11729e+11	5.35769e+11	5.75117e+11	6.00438e+11	6.34611e+11	6.5924e+11	6.8235e+11	7.14238e+11	7.39428e+11	7.61291e+11	7.97708e+11	8.2759e+11	8.5097e+11	8.78235e+11	9.02526e+11	9.31206e+11	9.555e+11	1.01512e+12	1.03436e+12	1.06495e+12	1.10286e+12	1.13589e+12					constant LCU/year
production by sector [ser 2]	1.23441e+11	1.22635e+11	1.23658e+11	1.27574e+11	1.2271e+11	1.25195e+11	1.19334e+11	1.21674e+11	1.24187e+11	1.20337e+11	1.2345e+11	1.15573e+11	1.20572e+11	1.23406e+11	1.24187e+11	1.29889e+11	1.34559e+11	1.36781e+11	1.38531e+11	1.35096e+11	1.2876e+11	1.33695e+11	1.39813e+11	1.42295e+11	1.07066e+11	1.17167e+11	1.2596e+11	1.25723e+11	1.28172e+11					constant LCU/year
production by sector [ser 3]	0	0	0	0	0	0	0	0	0	0	0	0	0	0	0	0	0	0	0	0	0	0	0	0	0	0	0	0	0					constant LCU/year
production by sector [ser 4]	0	0	0	0	0	0	0	0	0	0	0	0	0	0	0	0	0	0	0	0	0	0	0	0	0	0	0	0	0					constant LCU/year
production by sector [ser 5]	0	0	0	0	0	0	0	0	0	0	0	0	0	0	0	0	0	0	0	0	0	0	0	0	0	0	0	0	0					constant LCU/year
real gdp fc	7.69586e+11	7.83997e+11	8.03348e+11	8.2457e+11	8.67321e+11	9.06662e+11	9.43031e+11	9.71761e+11	1.01149e+12	1.06911e+12	1.10752e+12	1.14247e+12	1.18043e+12	1.21408e+12	1.27134e+12	1.30729e+12	1.34734e+12	1.38504e+12	1.44506e+12	1.48685e+12	1.52633e+12	1.56456e+12	1.60466e+12	1.62605e+12	1.66969e+12	1.70561e+12	1.7417e+12	1.77813e+12	1.76244e+12					constant LCU/year
indirect taxes minus subsidies	6.87102e+10	5.09868e+10	3.5091e+10	4.76885e+10	3.96568e+10	3.50877e+10	3.5018e+10	4.45127e+10	5.16778e+10	4.65418e+10	5.17776e+10	4.04619e+10	4.99898e+10	5.4613e+10	5.06984e+10	5.65342e+10	5.36756e+10	6.87713e+10	6.07556e+10	4.70752e+10	4.09191e+10	4.13906e+10	6.4209e+10	8.62042e+10	8.64507e+10	8.86775e+10	1.01784e+11	1.0768e+11	1.77504e+11					constant LCU/year
real gdp mp	838296000000	834984000000	838439000000	872258000000	906978000000	941750000000	978049000000	1016274000000	1063165000000	1115650000000	1159299000000	1182929000000	1230418000000	1268688000000	1322042000000	1363823000000	1401013000000	1453810000000	1505813000000	1533924000000	1567246000000	1605953000000	1668864000000	1712258000000	1756142000000	1794289000000	1843482000000	1885807000000	1939948000000	1980942000000	1980866000000	2010087000000		constant LCU/year
total real consumption	6.91423e+11	6.9609e+11	7.04159e+11	7.30052e+11	7.57645e+11	7.86246e+11	8.0448e+11	8.22486e+11	8.66501e+11	9.23914e+11	9.53315e+11	9.68911e+11	9.99517e+11	1.03835e+12	1.07083e+12	1.09412e+12	1.10341e+12	1.13269e+12	1.16412e+12	1.15268e+12	1.19336e+12	1.17845e+12	1.21701e+12	1.27045e+12	1.30965e+12	1.38067e+12	1.46251e+12	1.45015e+12	1.48783e+12					constant LCU/year
real gdp growth rate		0.00674992	0.0115916	0.0367721	0.0377955	0.0377505	0.0231909	0.0223821	0.053515	0.066258	0.0318222	0.0163596	0.0315886	0.038856	0.0312724	0.0217486	0.00849474	0.0265362	0.0277524	-0.0098336	0.0352967	-0.012495	0.0327222	0.0439067	0.0308572	0.0542273	0.059273	-0.00844558	0.0259783					constant LCU/year
real gdp growth rate in percentage		0.674992	1.15916	3.67721	3.77955	3.77505	2.31909	2.23821	5.3515	6.6258	3.18222	1.63596	3.15886	3.8856	3.12724	2.17486	0.849474	2.65362	2.77524	-0.98336	3.52967	-1.2495	3.27222	4.39067	3.08572	5.42273	5.9273	-0.844558	2.59783					constant LCU/year
gross national income	822226000000	818223000000	824148000000	859392000000	893678000000	924674000000	959355000000	997588000000	1044601000000	1096259000000	1140207000000	1163138000000	1209915000000	1246109000000	1297465000000	1329555000000	1362201000000	1405344000000	1457680000000	1489729000000	1516697000000	1549089000000	1623260000000	1674045000000	1714312000000	1761080000000	1803529000000	1837817000000	1881964000000					constant LCU/year
real investment	163000000000	140000000000	132000000000	145000000000	154000000000	174000000000	178000000000	191000000000	206000000000	219000000000	231000000000	213000000000	231000000000	257000000000	287000000000	307000000000	323000000000	345000000000	380000000000	378000000000	390000000000	412000000000	456000000000	464000000000	454000000000	441000000000	423000000000	424000000000	444000000000					constant LCU/year
nominal gdp fc	374171000000	382349000000	388562000000	411524000000	432315000000	455267000000	485521000000	511147000000	541855000000	571556000000	609363000000	645229000000	691765000000	732270000000	788183000000	849506000000	919299000000	1003004000000	1089301000000	1177603000000	1212770000000	1324778000000	1406927000000	1440079000000	1494364000000	1514461000000	1540753000000	1639725000000	1721330000000					current LCU/year
GDP fc deflator	0.486198	0.487692	0.483678	0.499077	0.498449	0.502135	0.514852	0.526001	0.535701	0.53461	0.550204	0.564768	0.586029	0.603151	0.619961	0.649823	0.682308	0.72417	0.753812	0.792013	0.794568	0.84674	0.876778	0.885628	0.894994	0.887928	0.884627	0.922164	0.976672					LCU/RLCU
Gdp MP deflator	0.482609	0.497295	0.504774	0.509274	0.514476	0.526158	0.540501	0.547349	0.553858	0.556558	0.570795	0.597149	0.614083	0.632551	0.653077	0.677939	0.712653	0.74816	0.782685	0.821728	0.831304	0.882901	0.898698	0.897326	0.910264	0.904652	0.899246	0.932924	0.949998	0.982476	1	1.02832		LCU/RLCU
GDP mp to GDP fc deflator ratio	0.992618	1.01969	1.04361	1.02043	1.03215	1.04784	1.04982	1.04059	1.03389	1.04105	1.03742	1.05734	1.04787	1.04874	1.05342	1.04327	1.04447	1.03313	1.0383	1.03752	1.04623	1.04271	1.025	1.01321	1.01706	1.01883	1.01653	1.01167	0.972689					Dmnl
nominal gdp mp	4.04569e+11	4.15233e+11	4.23222e+11	4.44218e+11	4.66618e+11	4.95509e+11	5.28636e+11	556257000000	5.88842e+11	6.20924e+11	6.61722e+11	7.06385e+11	7.55579e+11	8.0251e+11	8.63395e+11	924589000000	9.98436e+11	1.08768e+12	1.17858e+12	1.26047e+12	1.30286e+12	1.4179e+12	1.4998e+12	1536454000000	1.59855e+12	1.62321e+12	1.65774e+12	1.75931e+12	1.84295e+12					current LCU/year
consumption	3.33687e+11	3.46162e+11	3.55441e+11	3.71796e+11	3.8979e+11	4.1369e+11	4.34822e+11	4.50187e+11	4.79918e+11	5.14212e+11	5.44147e+11	5.78584e+11	6.13787e+11	6.56812e+11	6.99332e+11	7.41744e+11	7.86348e+11	8.47434e+11	9.11143e+11	9.47187e+11	9.92047e+11	1.04046e+12	1.09373e+12	1.14001e+12	1.19213e+12	1.24903e+12	1.31515e+12	1.35288e+12	1.41343e+12					current LCU/year
investment	7.86652e+10	6.96212e+10	6.66301e+10	7.38447e+10	7.92292e+10	9.15514e+10	9.62091e+10	1.04544e+11	1.14095e+11	1.21886e+11	1.31854e+11	1.27193e+11	1.41853e+11	1.62566e+11	1.87433e+11	2.08127e+11	2.30187e+11	2.58115e+11	2.9742e+11	3.10613e+11	3.24209e+11	3.63755e+11	4.09806e+11	4.16359e+11	4.1326e+11	3.98951e+11	3.80381e+11	3.9556e+11	4.21799e+11					current LCU/year
nominal gross national income	3.96813e+11	4.06898e+11	4.16008e+11	4.37666e+11	4.59775e+11	4.86524e+11	5.18532e+11	5.46029e+11	5.7856e+11	6.10132e+11	6.50824e+11	6.94567e+11	7.42988e+11	7.88228e+11	8.47344e+11	9.01357e+11	9.70777e+11	1.05142e+12	1.1409e+12	1.22415e+12	1.26084e+12	1.36769e+12	1.45882e+12	1.50216e+12	1.56048e+12	1.59316e+12	1.62182e+12	1.71454e+12	1.78786e+12					current LCU/year
real gdp mp growth rate	-0.00395087	-0.00395087	0.0041378	0.0403357	0.0398047	0.0383383	0.0385442	0.0390829	0.0461401	0.0493667	0.0391243	0.020383	0.0401453	0.0311033	0.0420545	0.0316034	0.0272689	0.0376849	0.0357701	0.0186683	0.0217234	0.0246975	0.0391736	0.0260021	0.0256293	0.021722	0.0274164	0.0229593	0.0287097					Dmnl/year
real gdp fc growth rate	0.0187261	0.0187261	0.0246823	0.0264163	0.0518473	0.0453592	0.0401128	0.0304659	0.0408803	0.0569665	0.0359302	0.0315531	0.0332273	0.0285039	0.0471705	0.0282734	0.0306348	0.0279821	0.0433336	0.0289203	0.0265516	0.0250506	0.0256255	0.0133354	0.0268365	0.0215131	0.0211575	0.0209158	-0.00881967					Dmnl/year
15. INVESTMENT
nominal investment by sector [agr 1]	2.27996e+09	2.04661e+09	2.12518e+09	1.80992e+09	1.84288e+09	2.32998e+09	2.81764e+09	3.21966e+09	3.67428e+09	3.68994e+09	3.81592e+09	3.10211e+09	3.30442e+09	2.94164e+09	4.15508e+09	4.4322e+09	4.83642e+09	3.91724e+09	4.6642e+09	5.13488e+09	5.03675e+09	6.09038e+09	6.9025e+09	6.13535e+09	5.52836e+09	5.09284e+09	4.69643e+09	5.0229e+09	5.38096e+09					LCU/Year
nominal investment by sector [agr 2]	3.24001e+09	2.89165e+09	2.44788e+09	2.18076e+09	2.7257e+09	2.75901e+09	2.85272e+09	3.28755e+09	3.51386e+09	3.4059e+09	3.57902e+09	2.86018e+09	3.00961e+09	3.84407e+09	3.78769e+09	3.99386e+09	4.21779e+09	5.41835e+09	5.89951e+09	5.27811e+09	4.82015e+09	4.62983e+09	4.62354e+09	4.79799e+09	4.4963e+09	4.04065e+09	3.70174e+09	3.85676e+09	4.24467e+09					LCU/Year
nominal investment by sector [agr 3]	5.13473e+08	4.39035e+08	4.74988e+08	4.23942e+08	5.16163e+08	7.35652e+08	5.86242e+08	6.09213e+08	7.09471e+08	7.08171e+08	7.42237e+08	5.72367e+08	5.70241e+08	7.4375e+08	6.06206e+08	5.64186e+08	5.48543e+08	6.30586e+08	6.10949e+08	4.57819e+08	4.11049e+08	4.10277e+08	4.24759e+08	4.24716e+08	3.9774e+08	3.80591e+08	4.40223e+08	4.27767e+08	5.05257e+08					LCU/Year
nominal investment by sector [agr 4]	2.71491e+07	2.57715e+07	3.11843e+07	3.13054e+07	4.47995e+07	7.2347e+07	6.74792e+07	7.36076e+07	7.6601e+07	8.67057e+07	1.14173e+08	9.87371e+07	1.05977e+08	1.28489e+08	1.09867e+08	9.61798e+07	1.27219e+08	1.84705e+08	1.95989e+08	1.71468e+08	1.76739e+08	1.85762e+08	2.15796e+08	2.14261e+08	1.9305e+08	2.23409e+08	2.44143e+08	2.32236e+08	2.83443e+08					LCU/Year
nominal investment by sector [agr 5]	6.86691e+08	2.34579e+08	1.65048e+08	9.62864e+07	6.69849e+07	1.88219e+08	2.2605e+08	2.67423e+08	2.70735e+08	1.43379e+08	1.85066e+08	2.71433e+08	4.52363e+08	6.35388e+08	5.70358e+08	5.68837e+08	5.45508e+08	6.58645e+08	7.71382e+08	5.52196e+08	5.21965e+08	6.024e+08	7.0221e+08	7.17184e+08	6.32891e+08	6.06444e+08	7.55275e+08	7.93289e+08	8.66024e+08					LCU/Year
nominal investment by sector [ind 1]	6.11733e+09	5.49988e+09	5.49446e+09	4.93018e+09	5.88277e+09	7.35989e+09	8.43024e+09	8.96249e+09	1.0956e+10	1.15687e+10	1.27254e+10	1.09624e+10	1.16166e+10	1.40322e+10	1.56224e+10	1.9011e+10	2.082e+10	2.28663e+10	3.09916e+10	3.3501e+10	3.60004e+10	4.31324e+10	4.53527e+10	3.87455e+10	3.68658e+10	3.15035e+10	2.9293e+10	3.07499e+10	3.26008e+10					LCU/Year
nominal investment by sector [ind 2]	2.22225e+09	2.03307e+09	2.23575e+09	1.93686e+09	2.31421e+09	2.70943e+09	3.14781e+09	4.49512e+09	4.93255e+09	4.98547e+09	5.47853e+09	6.1476e+09	8.19746e+09	9.19553e+09	1.34163e+10	1.29119e+10	1.7313e+10	1.97978e+10	2.12525e+10	2.3106e+10	2.29045e+10	2.29104e+10	2.64853e+10	3.06335e+10	3.24836e+10	3.4215e+10	3.19009e+10	3.34747e+10	2.87256e+10					LCU/Year
nominal investment by sector [ind 3]	6.78517e+09	6.21222e+09	6.23702e+09	5.51982e+09	6.62939e+09	7.8986e+09	8.58742e+09	9.84699e+09	1.07423e+10	1.12066e+10	1.19632e+10	9.5853e+09	9.79263e+09	1.11356e+10	1.22298e+10	1.33296e+10	1.37038e+10	1.38407e+10	1.71338e+10	1.67855e+10	1.73612e+10	2.13394e+10	2.29448e+10	2.13803e+10	1.96415e+10	1.8437e+10	1.80858e+10	1.89724e+10	1.73692e+10					LCU/Year
nominal investment by sector [ind 4]	0	0	0	0	0	0	0	0	0	0	0	0	0	0	0	0	0	0	0	0	0	0	0	0	0	0	0	0	0					LCU/Year
nominal investment by sector [ind 5]	0	0	0	0	0	0	0	0	0	0	0	0	0	0	0	0	0	0	0	0	0	0	0	0	0	0	0	0	0					LCU/Year
nominal investment by sector [ser 1]	3.98703e+10	3.45934e+10	3.34514e+10	3.01521e+10	3.59426e+10	4.39121e+10	4.93836e+10	5.8831e+10	6.81716e+10	6.97482e+10	7.70526e+10	6.64891e+10	7.57395e+10	8.94266e+10	1.05758e+11	1.17962e+11	1.34342e+11	1.51868e+11	1.84197e+11	1.90976e+11	1.974e+11	2.26454e+11	2.58806e+11	2.59604e+11	2.559e+11	2.43249e+11	2.31347e+11	2.42991e+11	2.6527e+11					LCU/Year
nominal investment by sector [ser 2]	0
nominal investment by sector [ser 3]	0	0	0	0	0	0	0	0	0	0	0	0	0	0	0	0	0	0	0	0	0	0	0	0	0	0	0	0						LCU/Year
nominal investment by sector [ser 4]	0	0	0	0	0	0	0	0	0	0	0	0	0	0	0	0	0	0	0	0	0	0	0	0	0	0	0	0						LCU/Year
nominal investment by sector [ser 5]	0	0	0	0	0	0	0	0	0	0	0	0	0	0	0	0	0	0	0	0	0	0	0	0	0	0	0	0						LCU/Year
share of public investment in private sector	0	0	0	0	0	0	0	0	0	0	0	0	0	0	0	0	0	0	0	0	0	0	0	0	0	0	0	0	0					dmnl
agriculture investment share	0.11	0.1065	0.103	0.0995	0.096	0.0925	0.089	0.0855	0.082	0.0785	0.075	0.0715	0.068	0.0645	0.061	0.0575	0.054	0.0505	0.047	0.0435	0.04	0.038	0.036	0.0343685	0.032	0.031	0.031	0.031	0.031					constant LCU/year
industry investment share	0.24	0.24	0.24	0.24	0.24	0.24	0.24	0.24	0.24	0.24	0.24	0.24	0.24	0.24	0.24	0.24	0.24	0.24	0.24	0.24	0.24	0.24	0.24	0.24	0.24	0.24	0.24	0.24	0.24					constant LCU/year
services investment share	0.65	0.6535	0.657	0.6605	0.664	0.6675	0.671	0.6745	0.678	0.6815	0.685	0.6885	0.692	0.6955	0.699	0.7025	0.706	0.7095	0.713	0.7165	0.72	0.722	0.724	0.726	0.728	0.729	0.729	0.729	0.729					constant LCU/year
16. HOUSEHOLDS
private factor income	-1.3107e+10	-1.48104e+10	-1.27817e+10	-1.14386e+10	-1.17103e+10	-1.49633e+10	-1.54102e+10	-1.50441e+10	-1.50147e+10	-1.5316e+10	-1.62467e+10	-1.78653e+10	-1.86769e+10	-2.08913e+10	-2.27364e+10	-3.20069e+10	-3.66398e+10	-4.62747e+10	-4.60343e+10	-4.19321e+10	-4.56711e+10	-4.99141e+10	-3.52584e+10	-2.87397e+10	-3.21076e+10	-2.23317e+10	-2.88746e+10	-3.76954e+10	-4.57671e+10					current LCU/year
private current transfers	1.49368e+10	8.80635e+09	1.1419e+10	4.97262e+09	6.57702e+09	-9.23432e+09	-2.01963e+09	-1.6149e+10	1.51974e+10	3.12094e+10	8.0057e+09	6.79981e+09	1.29072e+10	2.8367e+10	1.9263e+09	1.2339e+11	2.94447e+08	5.1822e+10	9.73541e+10	5.71905e+09	4.61507e+10	-2.45264e+10	2.1839e+10	3.11199e+10	-1.16679e+10	3.8758e+10	1.04637e+11	-6.84768e+10	-1.66895e+10					current LCU/year
private capital and financial account	1.05588e+10	5.50445e+09	7.42442e+09	6.15746e+09	7.24197e+09	1.6228e+10	8.16307e+09	9.7682e+09	8.79344e+09	5.29043e+09	2.37343e+10	2.00077e+10	2.80604e+10	1.54575e+10	6.04847e+10	-3.34592e+10	4.08862e+10	5.66601e+10	5.04979e+10	3.89676e+10	4.00253e+10	6.65522e+10	5.58253e+10	5.26362e+10	6.88398e+10	5.41078e+10	5.37394e+10	5.73677e+10	7.84317e+10					current LCU/year
households revenue	4.57897e+11	4.65933e+11	4.84424e+11	4.95993e+11	5.24643e+11	5.37624e+11	5.82603e+11	5.98221e+11	6.64651e+11	7.17752e+11	7.39966e+11	7.8561e+11	8.45255e+11	9.08499e+11	9.4988e+11	1.12849e+12	1.08131e+12	1.22021e+12	1.37303e+12	1.39811e+12	1.47585e+12	1.52291e+12	1.67856e+12	1.73805e+12	1.76596e+12	1.85463e+12	1.94852e+12	1.87666e+12	2.01173e+12					current LCU/year
disposable income	3.2369e+11	3.26684e+11	3.49122e+11	3.50885e+11	3.70471e+11	3.71309e+11	4.04221e+11	4.14467e+11	4.69302e+11	4.9055e+11	4.95506e+11	5.28806e+11	5.81847e+11	6.2176e+11	6.39067e+11	7.92225e+11	7.18152e+11	8.29425e+11	9.52299e+11	9.78391e+11	1.05385e+12	1.07205e+12	1.19115e+12	1.21785e+12	1.22403e+12	1.29645e+12	1.36941e+12	1.26708e+12	1.35467e+12					current LCU/year
private consumption	2.64087e+11	2.70762e+11	2.75035e+11	2.87916e+11	3.04324e+11	3.24656e+11	3.40259e+11	3.52494e+11	3.76412e+11	4.02857e+11	4.26672e+11	4.53303e+11	4.81367e+11	5.15843e+11	5.49001e+11	5.80144e+11	6.12968e+11	6.59865e+11	7.08923e+11	7.25976e+11	7.5748e+11	7.87399e+11	8.22708e+11	8.63536e+11	9.07344e+11	9.54506e+11	1.00246e+12	1.02576e+12	1.06786e+12					current LCU/year
private saving	5.96034e+10	5.59222e+10	7.40872e+10	6.2969e+10	6.61467e+10	4.66528e+10	6.39618e+10	6.19733e+10	9.28896e+10	8.76929e+10	6.88345e+10	7.55026e+10	1.0048e+11	1.05916e+11	9.00659e+10	2.12081e+11	1.05184e+11	1.6956e+11	2.43377e+11	2.52414e+11	2.96374e+11	2.84656e+11	3.68445e+11	3.5431e+11	3.16688e+11	3.41943e+11	3.6695e+11	2.41321e+11	2.86807e+11					current LCU/year
private investment	6.13389e+10	5.29357e+10	5.09154e+10	4.56504e+10	5.41305e+10	6.5786e+10	7.3597e+10	8.72216e+10	1.00548e+11	1.02345e+11	1.12486e+11	9.6571e+10	1.0945e+11	1.28579e+11	1.51298e+11	1.67918e+11	1.90287e+11	2.1405e+11	2.58341e+11	2.6654e+11	2.74166e+11	3.13649e+11	3.57467e+11	3.57581e+11	3.51511e+11	3.33676e+11	3.17348e+11	3.33321e+11	3.63882e+11					current LCU/year
private domestic investment	5.07801e+10	4.74312e+10	4.34909e+10	3.9493e+10	4.68885e+10	4.95579e+10	6.54339e+10	7.74534e+10	9.17546e+10	9.70547e+10	8.87513e+10	7.65633e+10	8.13897e+10	1.13121e+11	9.08137e+10	2.01377e+11	1.494e+11	1.5739e+11	2.07843e+11	2.27572e+11	2.34141e+11	2.47096e+11	3.01642e+11	3.04945e+11	2.82671e+11	2.79568e+11	2.63609e+11	2.75953e+11	2.85451e+11					current LCU/year
net change in reserves	2.68612e+07	-7.04435e+09	4.57696e+08	1.83251e+08	8.73613e+08	3.30547e+09	2.37836e+08	-2.97866e+09	1.04715e+10	-4.85795e+09	-2.71798e+08	5.61287e+09	2.15181e+10	5.65491e+09	8.6093e+09	1.54801e+10	-3.74101e+10	7.18909e+09	1.05134e+10	6.73906e+08	4.84713e+09	2.35011e+09	3.57236e+09	1.11179e+09	-5.15758e+09	7.6852e+09	1.55546e+10	-1.65928e+10						current LCU/year
17. GOVERNMENT
revenue and grants	1.48096e+11	1.51128e+11	1.48615e+11	1.54752e+11	1.58311e+11	1.69846e+11	1.83398e+11	1.89311e+11	2.03883e+11	2.17478e+11	2.37412e+11	2.519e+11	2.56472e+11	2.79404e+11	3.00252e+11	3.23651e+11	3.4714e+11	3.73496e+11	4.03874e+11	4.04789e+11	4.09477e+11	4.37495e+11	4.80402e+11	5.21357e+11	5.37935e+11	5.46714e+11	5.58715e+11	584799000000	623743000000					current LCU/year
domestic revenue	1.34206e+11	1.39249e+11	1.35302e+11	1.45108e+11	1.54172e+11	1.66316e+11	1.78382e+11	1.83753e+11	1.95349e+11	2.27201e+11	2.44459e+11	2.56804e+11	2.63408e+11	2.86739e+11	3.10813e+11	3.36264e+11	3.63157e+11	3.90788e+11	4.20734e+11	4.19717e+11	4.21993e+11	4.50856e+11	4.87403e+11	5.20204e+11	5.41929e+11	5.58182e+11	5.79109e+11	609583000000	657064000000					current LCU/year
taxes on income and profits	64326000000	66668000000	63060000000	64242000000	66387000000	73895000000	82614000000	90436000000	95365000000	102309000000	114519000000	120861000000	119032000000	134432000000	145707000000	162972000000	176192000000	189369000000	208566000000	201367000000	187006000000	204923000000	230847000000	241734000000	248439000000	258601000000	265111000000	281141000000	312473000000					current LCU/year
taxes on goods and services	21180000000	21345000000	19489000000	19699000000	22170000000	24648000000	26882000000	27613000000	28752000000	30132000000	30736000000	45967000000	49403000000	54568000000	57850000000	60304000000	63655000000	66602000000	70632000000	69967000000	73886000000	77407000000	78152000000	86713000000	91660000000	84991000000	87498000000	90560000000	95939000000					current LCU/year
taxes on international trade	4066000000	3414000000	3433000000	3429000000	3342000000	3557000000	3129000000	3295000000	3643000000	3615000000	3799000000	4606000000	5214000000	5573000000	5622000000	5560000000	5002000000	5658000000	6080000000	6289000000	5762000000	5839000000	7117000000	8181000000	9290000000	10896000000	14057000000	14208000000	15690000000					current LCU/year
other domestic revenue	4.46342e+10	4.78222e+10	4.93198e+10	5.77383e+10	6.22734e+10	6.42159e+10	6.57574e+10	6.24093e+10	6.75889e+10	9.11452e+10	9.54055e+10	8.53697e+10	8.9759e+10	9.21658e+10	1.01634e+11	1.07428e+11	1.18308e+11	1.29159e+11	1.35456e+11	1.42094e+11	1.55339e+11	1.62687e+11	1.71287e+11	1.83576e+11	1.9254e+11	2.03694e+11	2.12443e+11	223674000000	232962000000					current LCU/year
grants	1.38897e+10	1.18786e+10	1.33137e+10	9.64339e+09	4.13907e+09	3.53038e+09	5.01531e+09	5.55751e+09	8.53412e+09	-9.72289e+09	-7.04784e+09	-4.90399e+09	-6.93565e+09	-7.33485e+09	-1.05616e+10	-1.26128e+10	-1.60171e+10	-1.72923e+10	-1.68599e+10	-1.49279e+10	-1.25161e+10	-1.3361e+10	-7.00171e+09	1.15347e+09	-3.99348e+09	-1.14681e+10	-2.03939e+10	-24784000000	-33321000000					current LCU/year
Government expenditure	1.41387e+11	1.5074e+11	1.60195e+11	1.71743e+11	1.75313e+11	1.83225e+11	1.91856e+11	1.91814e+11	1.96228e+11	2.15905e+11	2.26174e+11	2.48118e+11	2.62095e+11	2.75156e+11	2.95602e+11	3.16587e+11	3.34671e+11	3.60809e+11	3.86535e+11	4.41399e+11	4.61997e+11	4.89567e+11	5.25875e+11	5.43938e+11	5.67439e+11	5.85671e+11	6.01817e+11	623179000000	646947000000					current LCU/year
Government consumption	6.95998e+10	7.53997e+10	8.04056e+10	8.38807e+10	8.54656e+10	8.90338e+10	9.45629e+10	9.76933e+10	1.03506e+11	1.11354e+11	1.17476e+11	1.25281e+11	1.3242e+11	1.40969e+11	1.50331e+11	1.616e+11	1.7338e+11	1.87569e+11	2.0222e+11	2.2121e+11	2.34567e+11	2.53058e+11	2.71019e+11	2.76471e+11	2.84784e+11	2.94519e+11	3.12697e+11	3.27125e+11	3.45568e+11					current LCU/year
interest on public debt	1.17928e+10	9.70113e+09	8.90219e+09	8.38131e+09	9.92725e+09	1.18807e+10	1.36968e+10	1.39145e+10	1.33585e+10	1.67361e+10	1.48559e+10	8.54186e+09	7.48977e+09	6.77653e+09	5.74217e+09	5.75871e+09	5.64909e+09	5.55739e+09	5.66342e+09	6.35322e+09	9.30875e+09	1.33659e+10	1.7461e+10	1.7953e+10	1.85167e+10	2.06295e+10	2.17407e+10	2.22152e+10	2.37923e+10					current LCU/year
goods and services expenditure	1.00259e+10	1.44139e+10	1.79862e+10	1.89105e+10	2.23344e+10	2.31613e+10	3.0063e+10	3.10949e+10	3.47243e+10	4.43801e+10	4.70109e+10	5.62667e+10	5.83785e+10	6.29084e+10	6.92274e+10	7.35431e+10	7.74862e+10	8.52345e+10	9.3794e+10	1.10198e+11	1.27528e+11	1.35019e+11	1.4537e+11	1.48786e+11	1.87326e+11	1.88524e+11	1.99428e+11	2.09836e+11	2.23805e+11					current LCU/year
Salaries and wages	5.95739e+10	6.09858e+10	6.24193e+10	6.49702e+10	6.31311e+10	6.58725e+10	6.44999e+10	6.65984e+10	6.87816e+10	6.69743e+10	7.04648e+10	6.90141e+10	7.40413e+10	7.80607e+10	8.11034e+10	8.80567e+10	9.5894e+10	1.02334e+11	1.08426e+11	1.11012e+11	1.07039e+11	1.18039e+11	1.25649e+11	1.27685e+11	9.74585e+10	1.05995e+11	1.13269e+11	1.1729e+11	1.21763e+11					current LCU/year
subsidies and transfers	42668000000	48954000000	55172000000	51287000000	54821000000	56545000000	60984000000	62884000000	65817000000	68273000000	74474000000	83674000000	89782000000	93424000000	103394000000	109019000000	115741000000	123617000000	139572000000	169762000000	168079000000	173037000000	185056000000	190735000000	202389000000	205246000000	204346000000	2.116e+11	2.1967e+11					current LCU/year
Government investment	1.73263e+10	1.66856e+10	1.57148e+10	2.81943e+10	2.50988e+10	2.57655e+10	2.26121e+10	1.73222e+10	1.35466e+10	1.95411e+10	1.93681e+10	3.06218e+10	3.24031e+10	3.39868e+10	3.61347e+10	4.02096e+10	3.99004e+10	4.40653e+10	3.90793e+10	4.40733e+10	5.00422e+10	5.01068e+10	5.23391e+10	5.87786e+10	6.17493e+10	6.5276e+10	6.30326e+10	6.22387e+10	5.79165e+10					current LCU/year
government surplus or deficit	6.70901e+09	3.8739e+08	-1.15791e+10	-1.69916e+10	-1.70011e+10	-1.33787e+10	-8.45818e+09	-2.50316e+09	7.65495e+09	1.57373e+09	1.12379e+10	3.78123e+09	-5.6223e+09	4.24747e+09	4.65014e+09	7.06432e+09	1.24693e+10	1.26874e+10	1.73394e+10	-3.66104e+10	-5.25203e+10	-5.20726e+10	-4.54735e+10	-2.25804e+10	-2.95039e+10	-3.8957e+10	-4.31013e+10	-38380000000	-23204000000					current LCU/year
government surplus or deficit as share of gdp	0.0165831	0.000932946	-0.0273593	-0.0382505	-0.0364347	-0.027	-0.016	-0.0045	0.013	0.00253449	0.0169828	0.00535293	-0.00744105	0.00529274	0.00538588	0.0076405	0.0124888	0.0116646	0.0147121	-0.029045	-0.0403116	-0.0367252	-0.0303197	-0.0146964	-0.0184566	-0.024	-0.026	-0.0218153	-0.0125907					Dmnl
total government expenditure for goods and services	8.69261e+10	9.20853e+10	9.61203e+10	1.12075e+11	1.10564e+11	1.14799e+11	1.17175e+11	1.15015e+11	1.17053e+11	1.30895e+11	1.36844e+11	1.55903e+11	1.64823e+11	1.74956e+11	1.86465e+11	2.01809e+11	2.13281e+11	2.31634e+11	2.41299e+11	2.65284e+11	2.84609e+11	3.03164e+11	3.23358e+11	3.3525e+11	3.46534e+11	3.59795e+11	3.7573e+11	3.89364e+11	4.03485e+11					current LCU/year
EDUCATION expenditure	17445000000	18879000000	20364000000	20863000000	21179000000	22013000000	22763000000	24203000000	25096000000	31307000000	32495000000	35253000000	38068000000	40769000000	43276000000	46714000000	49788000000	51883000000	55536000000	62385000000	71486000000	75677000000	75859000000	79506000000	81540000000	84564000000	87852000000	95359000000	99579000000					current LCU/year
HEALTH expenditure	18771000000	20135000000	21111000000	22672000000	23634000000	25166000000	27294000000	28819000000	31541000000	35229000000	39139000000	40060000000	44184000000	47045000000	51472000000	57011000000	61665000000	66488000000	73143000000	79950000000	86527000000	92428000000	99814000000	102105000000	105898000000	110025000000	115882000000	123981000000	131971000000					current LCU/year
AGRICULTURE expenditure	5813000000	5090000000	2723000000	3295000000	2303000000	1992000000	2984000000	2463000000	2798000000	3977000000	4974000000	3751000000	3826000000	4043000000	4073000000	3711000000	4820000000	5128000000	6272000000	5283000000	5222000000	4964000000	4751000000	4329000000	4276000000	4218000000	4451000000	4310000000	4.47438e+09					current LCU/year
transportation INFRASTRUCTURE expenditure	7936000000	8284000000	8420000000	9095000000	9424000000	8984000000	9831000000	10985000000	10689000000	9967000000	11674000000	12447000000	13040000000	12641000000	14186000000	13896000000	14655000000	16446000000	16232000000	20285000000	21689000000	19795000000	25521000000	24030000000	27000000000	27052000000	24499000000	28114000000	26555000000					current LCU/year
water and sanitation expenditure	1.64664e+09	1.66584e+09	1.56859e+09	1.33954e+09	1.22991e+09	1.55315e+09	1.46092e+09	1.78878e+09	2.28788e+09	1.58515e+09	1.68291e+09	1.74573e+09	2.07842e+09	2.34997e+09	2.35732e+09	2.99657e+09	3.34303e+09	4.8565e+09	2.88105e+09	3.43042e+09	3.45476e+09	5.55646e+09	6.87145e+09	7.28673e+09	7.77149e+09	4.49455e+09	4.49455e+09	6.18375e+09	6.04621e+09					current LCU/year
waste management expenditure	1.30455e+09	1.34235e+09	1.36306e+09	1.37578e+09	1.39016e+09	1.42182e+09	1.45941e+09	1.47728e+09	1.49407e+09	1.50034e+09	1.53746e+09	1.60898e+09	1.65397e+09	1.70264e+09	1.75653e+09	1.82169e+09	1.92771e+09	1.98365e+09	2.11499e+09	2.26228e+09	2.33787e+09	2.47141e+09	2.50253e+09	2.48679e+09	2.50588e+09	2.54701e+09	2.57104e+09	2.59323e+09	2.67841e+09					current LCU/year
Terrestrial Protected Areas expenditure	3.41545e+08	3.56966e+08	3.73083e+08	3.89928e+08	4.07533e+08	4.25933e+08	4.40733e+08	4.82267e+08	4.77133e+08	5.46133e+08	6.04533e+08	7.12733e+08	7.21267e+08	7.94133e+08	7.90533e+08	7.63733e+08	8.32733e+08	8.73467e+08	9.70267e+08	1.04353e+09	9.94333e+08	9.218e+08	9.45667e+08	9.126e+08	9.52024e+08	9.93152e+08	1.03606e+09	1.08081e+09	1.08081e+09					current LCU/year
Reforestation expenditure	0	0	0	0	0	0	0	0	0	0	0	0	0	0	0	0	0	0	150000000	175000000	185000000	210000000	260000000	300000000	340000000	380000000	320000000	340000000	200000000					current LCU/year
Marine Protected Areas expenditure	1.70772e+08	1.78483e+08	1.86541e+08	1.94964e+08	2.03767e+08	2.12967e+08	2.20367e+08	2.41133e+08	2.38567e+08	2.73067e+08	3.02267e+08	3.56367e+08	3.60633e+08	3.97067e+08	3.95267e+08	3.81867e+08	4.16367e+08	4.36733e+08	4.85133e+08	5.21767e+08	4.97167e+08	4.609e+08	4.72833e+08	4.563e+08	4.76012e+08	4.96576e+08	5.18028e+08	5.40407e+08	5.40407e+08					current LCU/year
ADMINISTRATIVE and other expenditure	3.34976e+10	3.61536e+10	4.00111e+10	5.28498e+10	5.0793e+10	5.30304e+10	5.07216e+10	4.4556e+10	4.24309e+10	4.65108e+10	4.44347e+10	5.99678e+10	6.08906e+10	6.52141e+10	6.81588e+10	7.45136e+10	7.58327e+10	8.35389e+10	8.35151e+10	8.99478e+10	9.22163e+10	1.0068e+11	1.06361e+11	1.13837e+11	1.15774e+11	1.25025e+11	1.34106e+11	1.26862e+11	1.3036e+11					current LCU/year
Social and economic services expenditure	5.34285e+10	5.59316e+10	5.61093e+10	5.92252e+10	5.97714e+10	6.17689e+10	6.64534e+10	7.04595e+10	7.46217e+10	8.43847e+10	9.24092e+10	9.59348e+10	1.03932e+11	1.09742e+11	1.18307e+11	1.27296e+11	1.37448e+11	1.48095e+11	1.57784e+11	1.75336e+11	1.92393e+11	2.02485e+11	2.16997e+11	2.21412e+11	2.30759e+11	2.3477e+11	2.41624e+11	2.62502e+11	2.73125e+11					current LCU/year
Baby bonus expenditure	1000000	0	0	0	0	0	0	0	0	0	0	3000000	1000000	0	4000000	4000000	8000000	14000000	5000000	4000000	4000000	7000000	8000000	7000000	6000000									current LCU/year
18. GOVERNANCE
average governance index	0.819853								0.80992		0.830932		0.813207	0.819944	0.833692	0.814308	0.812815	0.819293	0.823231	0.818577	0.819074	0.824374	0.821927	0.815739	0.821376	0.810043	0.808973							dmnl
relative total governance index	1								0.987885		1.01351		0.991894	1.00011	1.01688	0.993236	0.991415	0.999317	1.00412	0.998444	0.99905	1.00551	1.00253	0.994982	1.00186	0.988034	0.986729							dmnl
bribery incidence																																		dmnl
19. FINANCE
foreign financing	-1.55055e+10	-1.59227e+10	-1.85595e+10	-6.30122e+09	-1.38345e+09	1.95894e+10	10168088000	15004578250	1.68153e+09	2.93014e+09	8.40706e+09	2.89238e+09	8.05015e+09	8.61226e+09	4.70693e+09	-2.28816e+09	-5.66263e+09	-1.76687e+10	-4.23597e+10	1.24422e+10	-4.86584e+09	1.68633e+10	-1.77572e+10	-2.56728e+10	-9.67103e+09	-1.57335e+10	-4.46853e+10	56419250000	21847750000					current LCU/year
foreign financing in usd	-1.21037e+10	-1.24032e+10	-1.36301e+10	-4.28491e+09	-1.01147e+09	1.45211e+10	7.9571e+09	1.11361e+10	1.05635e+09	1.89047e+09	4.87415e+09	1.49598e+09	4.37375e+09	5.58544e+09	3.46161e+09	-1.74739e+09	-4.26412e+09	-1.47846e+10	-3.55313e+10	9.70386e+09	-4.46342e+09	1.73945e+10	-1.8386e+10	-2.47844e+10	-8.71764e+09	-1.182e+10	-3.3218e+10	4.32412e+10	1.63236e+10					usd/year
domestic financing	8.7965e+09	1.55353e+10	3.01385e+10	2.32928e+10	1.83846e+10	-6.21063e+09	-1.70991e+09	-12501421750	-9.33647e+09	-4.50386e+09	-1.96449e+10	-6.67362e+09	-2.42785e+09	-1.28597e+10	-9.35707e+09	-4.77616e+09	-6.80663e+09	4.9813e+09	2.50203e+10	2.41682e+10	5.73862e+10	3.52093e+10	6.32308e+10	4.82532e+10	3.9175e+10	5.46905e+10	8.77867e+10	-18039250000	1356250000					current LCU/year
interest on domestic debt	8.82975e+09	7.75054e+09	7.39293e+09	6.95393e+09	8.33752e+09	9.768e+09	1.0413e+10	1.02726e+10	9.80911e+09	1.26612e+10	1.20106e+10	6.61613e+09	5.66367e+09	5.08879e+09	3.90155e+09	3.49761e+09	3.47686e+09	3.36609e+09	3.5647e+09	4.09036e+09	4.43083e+09	6.41601e+09	7.1154e+09	8.47975e+09	8.79427e+09	9.75215e+09	1.06623e+10	1.19206e+10	1.15754e+10					current LCU/year
interest on foreign debt	2.96303e+09	1.95059e+09	1.50927e+09	1.42738e+09	1.58973e+09	2.11269e+09	3.28384e+09	3.64192e+09	3.54935e+09	4.07497e+09	2.84534e+09	1.92573e+09	1.8261e+09	1.68775e+09	1.84062e+09	2.2611e+09	2.17223e+09	2.1913e+09	2.09872e+09	2.26285e+09	4.87792e+09	6.94989e+09	1.03456e+10	9.4733e+09	9.72238e+09	1.08773e+10	1.10784e+10	1.02946e+10	1.22169e+10					current LCU/year
Total public debt	82871000000	92874000000	108288000000	137735000000	153686000000	169014000000	165813000000	162706000000	144855000000	1.33319e+11	120154000000	107307000000	103588000000	97335000000	91775000000	91091000000	87869000000	88343000000	103005000000	153029000000	219307000000	282302000000	355055000000	392057000000	467730000000	5.2158e+11	574551000000	648557000000	638794000000	663969000000				current LCU
Public Domestic Debt	62049000000	74200000000	89929000000	114278000000	129075000000	138959000000	126059000000	120120000000	106367000000	1.00858e+11	97141000000	83115000000	78332000000	73093000000	62357000000	55325000000	54081000000	53509000000	64834000000	98524000000	104387000000	135513000000	144686000000	185180000000	222143000000	2.46566e+11	281778000000	348014000000	310784750000	300539000000				current LCU
Public foreign debt	20822000000	18674000000	18359000000	23457000000	24611000000	30055000000	39754000000	42586000000	38488000000	32461000000	23013000000	24192000000	25256000000	24242000000	29418000000	35766000000	33788000000	34834000000	38171000000	54505000000	114920000000	146789000000	210369000000	206877000000	245587000000	275014000000	292773000000	300543000000	328009250000	363430000000				current LCU
Public foreign debt in usd	1.62538e+10	1.45464e+10	1.34829e+10	1.59511e+10	1.79938e+10	2.22789e+10	3.11097e+10	3.16065e+10	2.41785e+10	2.09433e+10	1.33422e+10	1.25124e+10	1.37219e+10	1.5722e+10	2.16348e+10	2.73133e+10	2.54433e+10	2.9148e+10	3.20179e+10	4.25093e+10	1.05416e+11	1.51413e+11	2.17818e+11	1.99718e+11	2.21377e+11	2.06608e+11	2.1764e+11	2.30344e+11	2.45073e+11					usd
Gross international reserves	1.93187e+10	1.93397e+10	1.38524e+10	1.41886e+10	1.43132e+10	1.49519e+10	1.74021e+10	1.75883e+10	1.53776e+10	2.19558e+10	1.88216e+10	1.8664e+10	2.1567e+10	3.32581e+10	3.69255e+10	4.32571e+10	5.50787e+10	2.69079e+10	3.29235e+10	4.17422e+10	4.22678e+10	4.6714e+10	4.91382e+10	5.2837e+10	5.39103e+10	4.92612e+10	5.50348e+10	66597718118	53880533420					usd
20. BALANCE OF PAYMENTS
total import	68953000000	67121000000	69360000000	79339000000	86262000000	98343000000	102318000000	104950000000	120412000000	128932000000	142773000000	156098000000	156754000000	169812000000	171497000000	193754000000	216328000000	237397000000	267352000000	287226000000	271168000000	289987000000	325825000000	326500000000	343157000000	349444000000	357495000000	362898000000	395645000000					current LCU/year
total export	61170000000	66571000000	70511000000	77916000000	83861000000	88611000000	99923000000	106476000000	115241000000	113758000000	128494000000	156706000000	156693000000	152944000000	148127000000	168472000000	198229000000	219531000000	237366000000	289894000000	257770000000	303673000000	322096000000	306588000000	336322000000	324674000000	319705000000	373769000000	403360000000					current LCU/year
net export	-7783000000	-550000000	1151000000	-1423000000	-2401000000	-9732000000	-2395000000	1526000000	-5171000000	-15174000000	-14279000000	608000000	-61000000	-16868000000	-23370000000	-25282000000	-18099000000	-17866000000	-29986000000	2668000000	-13398000000	13686000000	-3729000000	-19912000000	-6835000000	-24770000000	-37790000000	10871000000	7715000000					current LCU/year
net current transfers	2.88265e+10	2.06849e+10	2.47327e+10	1.4616e+10	1.07161e+10	-5.70394e+09	2.99567e+09	-1.05914e+10	2.37315e+10	2.14865e+10	9.5786e+08	1.89582e+09	5.97157e+09	2.10321e+10	-8.63529e+09	1.10777e+11	-1.57227e+10	3.45297e+10	8.04942e+10	-9.20887e+09	3.36346e+10	-3.78874e+10	1.48373e+10	3.22734e+10	-1.56614e+10	2.72899e+10	8.42435e+10	-9.32608e+10	-5.00105e+10					current LCU/year
net income	-16070000000	-16761000000	-14291000000	-12866000000	-13300000000	-17076000000	-18694000000	-18686000000	-18564000000	-19391000000	-19092000000	-19791000000	-20503000000	-22579000000	-24577000000	-34268000000	-38812000000	-48466000000	-48133000000	-44195000000	-50549000000	-56864000000	-45604000000	-38213000000	-41830000000	-33209000000	-39953000000	-47990000000	-57984000000					current LCU/year
public current transfers	1.38897e+10	1.18786e+10	1.33137e+10	9.64339e+09	4.13907e+09	3.53038e+09	5.01531e+09	5.55751e+09	8.53412e+09	-9.72289e+09	-7.04784e+09	-4.90399e+09	-6.93565e+09	-7.33485e+09	-1.05616e+10	-1.26128e+10	-1.60171e+10	-1.72923e+10	-1.68599e+10	-1.49279e+10	-1.25161e+10	-1.3361e+10	-7.00171e+09	1.15347e+09	-3.99348e+09	-1.14681e+10	-2.03939e+10	-24784000000	-33321000000					current LCU/year
public factor income	-2.96303e+09	-1.95059e+09	-1.50927e+09	-1.42738e+09	-1.58973e+09	-2.11269e+09	-3.28384e+09	-3.64192e+09	-3.54935e+09	-4.07497e+09	-2.84534e+09	-1.92573e+09	-1.8261e+09	-1.68775e+09	-1.84062e+09	-2.2611e+09	-2.17223e+09	-2.1913e+09	-2.09872e+09	-2.26285e+09	-4.87792e+09	-6.94989e+09	-1.03456e+10	-9.4733e+09	-9.72238e+09	-1.08773e+10	-1.10784e+10	-1.02946e+10	-1.22169e+10					current LCU/year
public capital and financial account	-1.55055e+10	-1.59227e+10	-1.85595e+10	-6.30122e+09	-1.38345e+09	1.95894e+10	10168088000	15004578250	1.68153e+09	2.93014e+09	8.40706e+09	2.89238e+09	8.05015e+09	8.61226e+09	4.70693e+09	-2.28816e+09	-5.66263e+09	-1.76687e+10	-4.23597e+10	1.24422e+10	-4.86584e+09	1.68633e+10	-1.77572e+10	-2.56728e+10	-9.67103e+09	-1.57335e+10	-4.46853e+10	56419250000	21847750000					current LCU/year
current account balance	4.97355e+09	3.3739e+09	1.15927e+10	3.27011e+08	-4.98491e+09	-3.25119e+10	-1.80933e+10	-2.77514e+10	-3.49589e+06	-1.30785e+10	-3.24131e+10	-1.72872e+10	-1.45924e+10	-1.84149e+10	-5.65823e+10	5.12275e+10	-7.26337e+10	-3.18023e+10	2.37522e+09	-5.07359e+10	-3.03124e+10	-8.10654e+10	-3.44957e+10	-2.58516e+10	-6.43264e+10	-3.06891e+10	6.5005e+09	-1.3038e+11	-1.00279e+11					current LCU/year
capital and financial account balance	-4.94669e+09	-1.04182e+10	-1.1135e+10	-1.4376e+08	5.85852e+09	3.58174e+10	1.83312e+10	2.47728e+10	1.0475e+10	8.22056e+09	3.21413e+10	2.29e+10	3.61106e+10	2.40698e+10	6.51916e+10	-3.57473e+10	3.52236e+10	3.89914e+10	8.13823e+09	5.14098e+10	3.51595e+10	8.34155e+10	3.80681e+10	2.69634e+10	5.91688e+10	3.83743e+10	9.05407e+09	1.13787e+11	1.00279e+11					current LCU/year
overall balance	2.68612e+07	-7.04435e+09	4.57696e+08	1.83251e+08	8.73613e+08	3.30547e+09	2.37836e+08	-2.97866e+09	1.04715e+10	-4.85795e+09	-2.71798e+08	5.61287e+09	2.15181e+10	5.65491e+09	8.6093e+09	1.54801e+10	-3.74101e+10	7.18909e+09	1.05134e+10	6.73906e+08	4.84713e+09	2.35011e+09	3.57236e+09	1.11179e+09	-5.15758e+09	7.6852e+09	1.55546e+10	-1.65928e+10	-3.05176e-05					current LCU/year
total export share of gdp	0.151198	0.160322	0.166605	0.1754	0.179721	0.178828	0.18902	0.191415	0.195708	0.183208	0.194181	0.221842	0.207381	0.190582	0.171563	0.182213	0.19854	0.201834	0.201401	0.229989	0.19785	0.214171	0.214759	0.199543	0.210392	0.20002	0.192855	0.212452	0.218867					dmnl
21. LAND
total country area	774122000	774122000	774122000	774122000	774122000	774122000	774122000	774122000	774122000	774122000	774122000	774122000	774122000	774122000	774122000	774122000	774122000	774122000	774122000	774122000	774122000	774122000	774122000	774122000	774122000	774122000								ha
total inland water area	5892000	5892000	5892000	5892000	5892000	5892000	5892000	5892000	5892000	5892000	5892000	5892000	5892000	5892000	5892000	5892000	5892000	5892000	5892000	5892000	5892000	5892000	5892000	5892000	5892000	5892000								ha
land area	768230000	768230000	768230000	768230000	768230000	768230000	768230000	768230000	768230000	768230000	768230000	768230000	768230000	768230000	768230000	768230000	768230000	768230000	768230000	768230000	768230000	768230000	768230000	768230000	768230000	768230000								ha
Total agriculture land	464481000	462974000	466178000	460286000	469100000	463348000	465221000	462200000	463786000	453729000	455500000	455700000	447000000	439500000	440110000	445149000	434925000	425449000	417288000	409029000	398580000	409672600	405474000	396615300	406269000	365913000								ha
Pasture land	416400000	417100000	418800000	413800000	421600000	419048000	420921000	417900000	419486000	407929000	407900000	405573000	398876000	392125000	392030000	395407000	386860000	380919000	372914000	363018000	352569000	361594600	357981000	350004300	358962000	319457000								ha
Arable land and permanent crops	48081000	45874000	47378000	46486000	47500000	44300000	44300000	44300000	44300000	45800000	47600000	50127000	48124000	47375000	48080000	49742000	48065000	44530000	44374000	46011000	46011000	48078000	47493000	46611000	47307000	46456000								ha
Forest land	1.33882e+08	1.33681e+08	1.33447e+08	1.33245e+08	1.32983e+08	1.32877e+08	1.32736e+08	1.32567e+08	1.32373e+08	1.32122e+08	1.31814e+08	1.31358e+08	1.30953e+08	1.30604e+08	1.30263e+08	1.2975e+08	1.29299e+08	1.28974e+08	1.28941e+08	1.29148e+08	1.29546e+08	1.30124e+08	1.30761e+08	1.31413e+08	1.32215e+08	1.33094e+08	1.3404e+08							ha
Settlement Land	336746	340980	345214	349448	353682	357916	361892	365868	369844	373820	377796	382353	386911	391468	396025	400582	408277	415971	423666	431361	439055	445156	452826	460512	467302	475289								ha
Other land	1.6953e+08	1.71234e+08	1.68259e+08	1.7435e+08	1.65793e+08	1.71647e+08	1.69911e+08	1.73097e+08	1.71701e+08	1.82006e+08	1.80538e+08	1.8079e+08	1.8989e+08	1.97734e+08	1.97461e+08	1.9293e+08	2.03598e+08	2.13391e+08	2.21578e+08	2.29622e+08	2.39665e+08	2.27988e+08	2.31542e+08	2.39741e+08	2.29279e+08	2.68747e+08								ha
proportion of terrestrial area protected	0.076										0.093														0.1463	0.15805	0.1698							Dmnl
22. SOIL
Fertilizer consumption [N]	442925	466009	492116	569936	587879	676685	831215	846134	986854	1.09068e+06	958629	1.05832e+06	980100	932900	1056200	952300	858000	848800	835000	849800	981800	1098900	1124600	1222100	1404600									Ton/year
Fertilizer consumption [P]	579335	680711	782888	770579	923394	966026	986041	1.09092e+06	1.03978e+06	1.05579e+06	1.10783e+06	1.10883e+06	1078100	1020100	1117100	1041600	992200	990300	825100	647000	823700	880300	883757	842274	908280									Ton/year
Fertilizer consumption [K]	136297	133203	138171	165075	205851	216350	193103	238683	217427	202505	203414	211288	215600	220700	258700	222000	223500	227300	213600	156800	166100	179600	188038	209601	231525									Ton/year
Harvested area organic	158429	158429	158429	158429	158429	144124	617453	1.09078e+06	1.56411e+06	2.03744e+06	2.51077e+06	2.9841e+06	4.88363e+06	5.48366e+06	6.08369e+06	5.80433e+06	5.95116e+06	5.92773e+06	6.52367e+06	6.53616e+06	6.26804e+06	5.791e+06	6.38299e+06	5.16147e+06	9.11317e+06									ha
Harvested area irrigated	605993	647619	712033	755119	805892	988278	1.09928e+06	1.09588e+06	1.16359e+06	1.10687e+06	1.14025e+06	1.13953e+06	1.1837e+06	1.15819e+06	1.28202e+06	1.26084e+06	1.23244e+06	1.25893e+06	1.38549e+06	1.38652e+06	1.3708e+06	1.31642e+06	1.35403e+06	1.35085e+06	1.26511e+06									ha
23. WATER DEMAND
agriculture water withdrawal	1.35244e+10	1.38983e+10	1.42825e+10	14677315955	15083050000	15500000000					15030000000					11146502000	11688792000	8521428000	6989254000	7077000000	6987000000	7175000000	9324000000	12619000000	11588000000	10410000000	9435000000							cubic meter/year
industry water withdrawal	1.55446e+09	1.67204e+09	1.79585e+09	1.92619e+09	2063369550	2109860000					2227000000					2332000000				2286000000	2265000000	2418000000	2324000000	2215000000	2323000000	2452000000	2.32221e+09							cubic meter/year
domestic and municipal water withdrawal	3.15602e+09	3.39474e+09	3.64612e+09	3.91075e+09	4189265450	4344593000					4443000000					4191000000				4461000000	4046000000	3568000000	4064000000	4732000000	4509000000	4331000000	4205893000							cubic meter/year
total water withdrawal	1.82349e+10	1.89651e+10	1.97245e+10	2.05143e+10	21335685000	22190000000		22185733000			21700000000					18760000000				14061000000	13515000000	13336000000	15870000000	19756000000	18646000000	17375000000	16132185000							cubic meter/year
irrigation water withdrawal	1.19015e+10	1.22305e+10	1.25686e+10	1.2916e+10	13273084000	13640000000					13226400000					10027980000	10707967000	7594295000	6214388000	6442488000	6487919000		8.00916e+09	1.00699e+10		8.408e+09								cubic meter/year
livestock water withdrawal	1.62293e+09	1.6678e+09	1.7139e+09	1.76128e+09	1809966000	1860000000					1803600000					1118522000	980825000	927133000	774866000	634512000	499081000		1.31484e+09	2.5491e+09		2.002e+09								cubic meter/year
24. WATER SUPPLY
total renewable water resources	492000000000					492000000000					492000000000					492000000000					492000000000					492000000000								cubic meter/year
cross border inflow	0					0					0					0					0					0								cubic meter/year
cross border outflow	0					0					0					0					0					0								cubic meter/year
average yearly precipitation	534					534					534					534					534					534								mm/year
dams capacity	82860369000	82875682000	82971922000	83016350000	83109040000	83110621000	83112141000	83291996000	83296342000	83297422000	83311672000	83312072000	83853383000	83853383000	83853383000	83853000000						79383000000	79532000000	80406000000	80957804000	80961665280								cubic meter/year
Access to improved water source [rural]	0.99	0.99	1	1	1	1	1	1	1	1	1	1	1	1	1	1	1	1	1	1	1	1	1	1	1	1								Dmnl
Access to improved water source [urban]	0.99	0.99	1	1	1	1	1	1	1	1	1	1	1	1	1	1	1	1	1	1	1	1	1	1	1	1								Dmnl
Average access to improved water source	0.99	0.99	1	1	1	1	1	1	1	1	1	1	1	1	1	1	1	1	1	1	1	1	1	1	1	1								Dmnl
Access to improved sanitation facility [rural]	0.99	0.99	1	1	1	1	1	1	1	1	1	1	1	1	1	1	1	1	1	1	1	1	1	1	1	1								Dmnl
Access to improved sanitation facility [urban]	0.99	0.99	1	1	1	1	1	1	1	1	1	1	1	1	1	1	1	1	1	1	1	1	1	1	1	1								Dmnl
Average access to improved sanitation facility	0.99	0.99	1	1	1	1	1	1	1	1	1	1	1	1	1	1	1	1	1	1	1	1	1	1	1	1								Dmnl
25. FINAL ENERGY CONSUMPTION
Transmission loss factor	0.155559	0.151917	0.160931	0.158072	0.155667	0.158051	0.155347	0.152871	0.158784	0.167796	0.172414	0.193282	0.116154	0.113736	0.118707	0.115255	0.115961	0.11176	0.113223	0.130448	0.125381	0.120386	0.118463	0.110044	0.111039	0.115282	0.128728	0.132202	0.130616					dmnl
average proportion of population with access to electricity	1	1	1	1	1	1	1	1	1	1	1	1	1	1	1	1	1	1	1	1	1	1	1	1	1	1	1	1	1					dmnl
proportion of population with access to electricity [rural]	1	1	1	1	1	1	1	1	1	1	1	1	1	1	1	1	1	1	1	1	1	1	1	1	1	1	1	1	1					dmnl
proportion of population with access to electricity [urban]	1	1	1	1	1	1	1	1	1	1	1	1	1	1	1	1	1	1	1	1	1	1	1	1	1	1	1	1	1					dmnl
Final energy consumption [oil]	28999	28231	28765	29545	30270	31397	32506	32941	33106	33586	34715	34366	33849	35333	36444	36556	37188	37831	38675	38171	38997	40634	41336	42661	42603	42574	43052	43657	44636					Ktoe/year
Final energy consumption [gas]	8654	8708	8874	9090	9510	9989	10140	10308	10641	10873	11385	12013	11811	12638	12875	12326	12327	12807	12867	12379	12571	12646	12662	13180	13487	13512	12989	12747	12801					Ktoe/year
Final energy consumption [coal]	4556	4644	4652	4748	4721	4669	4455	4703	4507	4397	4199	3951	3007	3459	3616	3897	3559	3553	3659	3466	2541	2496	2422	2341	2433	2330	2708	2833	3079					Ktoe/year
Final energy consumption [bio]	3252	3225	2932	3597	3492	3678	4213	4404	4270	4251	4340	4300	4557	3470	3274	3121	3160	3326	3364	3614	4139	4008	4021	4314	4162	4353	4245	4312	2925					Ktoe/year
Final energy consumption [ele]	11113	11327	11435	11772	12090	12459	12811	13233	14033	14491	14857	15513	16436	15905	16282	16274	16567	17334	17404	17758	18061	18252	18054	18076	17893	18173	18200	18150	19497					Ktoe/year
Final energy consumption [heat]	0	0	0	0	0	0	0	0	0	0	0	0	0	0	0	0	0	0	0	0	0	0	0	0	0	0	0	0	0					Ktoe/year
total final energy consumption	56655	56216	56738	58832	60163	62272	64205	65668	66637	67679	69578	70229	69747	70871	72553	72237	72859	74994	76128	75585	76560	78314	78790	80885	80893	81296	81549	82074	83334					Ktoe/year
Final energy consumption industry [oil]	2890	2697	2686	2769	2870	2954	3153	3229	3234	3299	3548	3398	2801	3076	3017	3092	3187	3063	3451	3267	3169	3716	4257	4884	4482	4491	3615	3580	3882					Ktoe/year
Final energy consumption industry [gas]	5575	5632	5669	5745	6141	6326	6291	6357	6561	6723	7115	7629	7544	7906	8111	7548	7471	7897	7820	7277	7416	7435	7445	7771	7827	7707	6367	6216	6156					Ktoe/year
Final energy consumption industry [coal]	4281	4386	4409	4511	4499	4450	4260	4515	4339	4241	4044	3748	2854	3264	3437	3618	3334	3325	3425	3246	2426	2414	2356	2335	2427	2322	2698	2820	2820					Ktoe/year
Final energy consumption industry [bio]	1483	1406	1060	1378	1544	1727	2336	2511	2397	2396	2460	2384	2546	1603	1648	1645	1665	1729	1750	2000	2621	2508	2501	2763	2625	2871	2850	3034	2789					Ktoe/year
Final energy consumption industry [ele]	5090	5115	5174	5341	5555	5599	5649	5788	6291	6511	6624	7260	7542	6202	6284	6369	6507	6787	6725	6769	7061	7009	6881	6849	6836	6613	6646	6444	6524					Ktoe/year
Final energy consumption industry [heat]	0	0	0	0	0	0	0	0	0	0	0	0	0	0	0	0	0	0	0	0	0	0	0	0	0	0	0	0	0					Ktoe/year
Final energy consumption industry total	19319	19236	18998	19744	20609	21056	21689	22400	22822	23170	23791	24419	23287	22051	22497	22272	22164	22801	23171	22559	22693	23082	23440	24602	24197	24004	22176	22094	22171					Ktoe/year
Final energy consumption agriculture [oil]	1096	1103	1118	1157	1184	1227	1229	1278	1305	1336	1358	1363	1634	1990	1993	2102	1952	1923	1945	1938	1988	1997	2026	2052	2030	2130	2247	2418	2433					Ktoe/year
Final energy consumption agriculture [gas]	1	1	1	1	1	1	0	0	0	0	0	0	2	2	2	2	2	2	2	3	3	3	12	19	30	29	28	24	25					Ktoe/year
Final energy consumption agriculture [coal]	0	0	0	0	0	0	0	0	0	0	0	0	0	0	0	0	0	0	0	0	0	0	0	0	0	0	0	0	0					Ktoe/year
Final energy consumption agriculture [bio]	0	0	0	0	0	0	0	0	0	0	0	0	0	0	0	0	0	0	0	0	0	0	0	0	0	0	0	0	0					Ktoe/year
Final energy consumption agriculture [ele]	204	215	222	210	232	224	227	231	237	243	248	251	142	236	229	206	215	220	217	199	201	192	200	191	212	220	151	170	182					Ktoe/year
Final energy consumption agriculture [heat]	0	0	0	0	0	0	0	0	0	0	0	0	0	0	0	0	0	0	0	0	0	0	0	0	0	0	0	0	0					Ktoe/year
Final energy consumption agriculture total	1301	1319	1341	1368	1417	1452	1456	1509	1542	1579	1606	1614	1778	2228	2224	2310	2169	2145	2164	2140	2192	2192	2238	2262	2272	2379	2426	2612	2640					Ktoe/year
Final energy consumption services [oil]	256	257	282	295	284	287	292	289	296	303	313	312	475	453	495	493	568	585	603	622	624	625	639	642	722	791	790	818	879					Ktoe/year
Final energy consumption services [gas]	729	756	803	833	849	923	973	990	1049	1065	1079	1100	907	946	953	959	929	927	942	1012	1046	1056	1050	1047	1127	1213	1255	1287	1303					Ktoe/year
Final energy consumption services [coal]	147	135	117	108	102	95	82	74	58	49	49	73	73	94	67	76	59	52	45	37	16	12	7	4	7	7	8	13	12					Ktoe/year
Final energy consumption services [bio]	0	0	0	0	0	0	15	12	10	10	10	10	10	14	16	20	23	23	24	24	23	13	29	46	49	46	58	13	18					Ktoe/year
Final energy consumption services [ele]	2348	2465	2495	2563	2648	2840	3042	3180	3347	3473	3590	3530	4157	4578	4690	4685	4739	5060	5118	5260	5255	5285	5244	5418	5445	5773	5789	5937	6030					Ktoe/year
Final energy consumption services [heat]	0	0	0	0	0	0	0	0	0	0	0	0	0	0	0	0	0	0	0	0	0	0	0	0	0	0	0	0	0					Ktoe/year
Final energy consumption services total	3480	3613	3697	3799	3883	4145	4404	4545	4760	4900	5041	5029	5626	6089	6225	6237	6322	6651	6737	6962	6973	7000	6978	7166	7359	7840	7910	8078	8253					Ktoe/year
Final energy consumption transport [oil]	20873	20313	20817	21178	21737	22635	23455	23891	23896	24346	25064	24793	25441	25485	26419	26281	26969	27651	28172	28023	29121	30040	30253	30776	30805	31532	31716	32375	32948					Ktoe/year
Final energy consumption transport [gas]	10	101	123	146	167	188	199	217	232	259	304	329	327	357	338	364	386	400	409	440	289	269	264	287	287	268	362	373	413					Ktoe/year
Final energy consumption transport [coal]	72	77	83	86	83	86	85	92	90	88	88	110	58	80	91	181	157	168	181	176	94	67	57	0	0	1	0	0	0					Ktoe/year
Final energy consumption transport [bio]	0	0	0	0	0	0	0	0	0	0	0	0	0	46	23	19	49	111	161	197	168	225	230	243	252	246	161	100	120					Ktoe/year
Final energy consumption transport [ele]	155	157	162	163	166	171	178	183	188	195	201	209	187	292	304	297	317	331	347	366	316	330	350	411	410	471	524	506	513					Ktoe/year
Final energy consumption transport [heat]	0	0	0	0	0	0	0	0	0	0	0	0	0	0	0	0	0	0	0	0	0	0	0	0	0	0	0	0	0					Ktoe/year
Final energy consumption transport total	21110	20648	21185	21573	22153	23080	23917	24383	24406	24888	25657	25441	26013	26260	27175	27142	27878	28661	29270	29202	29988	30931	31154	31717	31754	32518	32763	33354	33994					Ktoe/year
Final energy consumption residential [oil]	378	374	383	407	372	366	359	362	353	336	350	340	339	360	326	293	263	318	286	375	366	385	378	386	380	369	403	355	357					Ktoe/year
Final energy consumption residential [gas]	1889	1921	2006	2101	2067	2249	2391	2424	2498	2475	2547	2613	2684	2685	2694	2759	2848	2891	2941	3033	3097	3182	3241	3327	3415	3487	3564	3563	3561					Ktoe/year
Final energy consumption residential [coal]	57	45	42	43	38	38	27	22	21	20	18	20	23	23	20	21	10	9	9	7	4	2	2	1	0	1	1	1	1					Ktoe/year
Final energy consumption residential [bio]	1770	1820	1872	2219	1949	1951	1862	1881	1863	1845	1870	1905	2000	1807	1587	1437	1422	1463	1428	1393	1327	1261	1261	1261	1236	1190	1176	1165	1151					Ktoe/year
Final energy consumption residential [ele]	3315	3375	3381	3495	3488	3626	3715	3851	3972	4069	4194	4265	4408	4597	4775	4717	4788	4935	4996	5165	5216	5378	5287	5206	4991	5097	5089	5093	5095					Ktoe/year
Final energy consumption residential [heat]	0	0	0	0	0	0	0	0	0	0	0	0	0	0	0	0	0	0	0	0	0	0	0	0	0	0	0	0	0					Ktoe/year
Final energy consumption residential total	7490	7616	7764	8345	7994	8310	8434	8620	8787	8826	9061	9226	9538	9535	9461	9286	9385	9756	9815	10163	10252	10477	10455	10486	10329	10489	10579	10542	10550					Ktoe/year
Final energy consumption other [oil]	3506	3487	3479	3739	3823	3928	4018	3892	4022	3966	4082	4160	3159	3969	4194	4295	4249	4291	4218	3946	3729	3871	3783	3921	4184	3261	4281	4111	4137					Ktoe/year
Final energy consumption other [gas]	450	297	272	264	285	302	286	320	301	351	340	342	347	742	777	694	691	690	753	614	720	701	650	729	801	808	1413	1284	1343					Ktoe/year
Final energy consumption other [coal]	-1	1	1	0	-1	0	1	0	-1	-1	0	0	-1	-2	1	1	-1	-1	-1	0	1	1	0	1	-1	-1	1	-1	246					Ktoe/year
Final energy consumption other [bio]	-1	-1	0	0	-1	0	0	0	0	0	0	1	1	0	0	0	1	0	1	0	0	1	0	1	0	0	0	0	-1153					Ktoe/year
Final energy consumption other [ele]	1	0	1	0	1	-1	0	0	-2	0	0	-2	0	0	0	0	1	1	1	-1	12	58	92	1	-1	-1	1	0	1153					Ktoe/year
Final energy consumption other [heat]	0	0	0	0	0	0	0	0	0	0	0	0	0	0	0	0	0	0	0	0	0	0	0	0	0	0	0	0	0					Ktoe/year
Final energy consumption other total	3955	3784	3753	4003	4107	4229	4305	4211	4320	4316	4422	4500	3505	4708	4971	4990	4941	4980	4971	4559	4462	4632	4525	4652	4982	4066	5695	5394	5726					Ktoe/year
energy intensity level of primary energy	7.41687	7.34142	7.44873	7.50297	7.20674	7.07634	7.25303	7.15555	7.02964	6.84049	6.70475	6.43432	6.4127	6.2979	6.14972	6.00114	6.06831	6.04909	6.04863	5.96042	5.86381	5.75966	5.48835	5.34612	5.16467	5.03116								mj/usd11
renewable share in total final energy consumption	0.0800958	0.0824547	0.0751647	0.0861699	0.0825995	0.0821781	0.0886597	0.0908024	0.0859507	0.0850727	0.0842334	0.0837028	0.0873872	0.07139	0.0666883	0.0671198	0.0685719	0.0695159	0.0679706	0.0676544	0.0855276	0.084722	0.0844371	0.0932059	0.0949757	0.091805	0.093	0.095	0.0964182					dmnl
26. ELECTRICITY GENERATION
Electricity Generation	154.708	156.599	159.328	163.473	167.292	172.993	177.456	182.798	195.161	203.781	210.018	223.64	224.87	222.12	229.784	228.65	232.829	243.153	243.217	247.525	252.279	253.577	250.74	249.709	249.037	252.391	257.429	258.017	261.14	264.407				Bkwh/Year
electricity generation from fossil fuel	139.078	139.727	142.879	145.837	149.953	156.005	160.767	164.946	178.357	186.019	192.062	205.802	207.444	203.285	210.88	208.244	211.085	221.966	223.348	228.88	230.476	227.053	224.084	216.509	212.448	218.355	219.283	217.562	216.497	212.12				Bkwh/Year
electricity generation by source [nuclear]	0	0	0	0	0	0	0	0	0	0	0	0	0	0	0	0	0	0	0	0	0	0	0	0	0	0	0	0	0	0				Bkwh/Year
renewable generation	15.63	16.872	16.4489	17.6363	17.3389	16.9879	16.6894	17.8518	16.8035	17.7617	17.9555	17.838	17.4263	18.835	18.9042	20.4055	21.7441	21.1863	19.8693	18.6446	21.8031	26.5242	26.656	33.1994	36.5887	34.0357	38.146	40.4546	44.6428	52.2866				Bkwh/Year
electricity generation by source [oil]	3.552	3.396	2.362	2.421	2.32	2.738	2.805	2.175	1.821	1.729	1.784	2.044	2.446	1.661	1.3887	2.841	3.058	2.893	4.058	3.388	3.1068	3.0938	2.7025	4.4643	5.0124	6.82845	5.65562	5.27259	4.90446	5.78046				Bkwh/Year
electricity generation by source [gas]	14.359	10.772	11.633	12.295	12.199	14.913	12.445	11.426	12.934	16.001	16.245	17.271	31.73	29.3753	30.9194	23.8029	22.7259	31.8499	34.9558	37.6604	44.5854	48.9962	48.5716	51.0534	54.3939	52.9169	50.5361	50.4597	53.8817	52.3874				Bkwh/Year
electricity generation by source [coal]	121.167	125.559	128.884	131.121	135.434	138.354	145.517	151.345	163.602	168.289	174.034	186.487	173.268	172.249	178.572	181.6	185.301	187.223	184.334	187.832	182.784	174.963	172.81	160.992	153.042	158.61	163.091	161.83	157.711	153.952				Bkwh/Year
electricity generation by source [hydro]	14.88	16.103	15.768	16.953	16.649	16.239	15.731	16.852	15.733	16.563	16.72	16.933	16.054	16.49	16.3311	15.6122	16.0292	14.517	12.0569	11.8694	13.5487	16.8067	14.0833	18.2696	18.421	13.445	15.3182	16.2849	16.0208	15.9499				Bkwh/Year
non hydro electricity generation	0.75	0.769	0.6809	0.6833	0.6899	0.7489	0.9584	0.9998	1.0705	1.1987	1.2355	0.905	1.3723	2.345	2.5731	4.7933	5.7149	6.6693	7.8124	6.7752	8.2544	9.7175	12.5727	14.9298	18.1677	20.5907	22.8279	24.1697	28.6221	36.3367				Bkwh/Year
electricity generation by source [wind]	0	0	0	0	0.004	0.007	0.007	0.007	0.008	0.028	0.058	0.21	0.364	0.7031	0.705	0.885	1.7131	2.6111	3.0931	3.8238	5.0517	6.0849	6.9697	7.9596	10.252	11.4666	12.1995	12.597	15.1744	17.9307				Bkwh/Year
electricity generation by source [bio]	0.75	0.769	0.67	0.67	0.67	0.723	0.928	0.965	1.029	1.133	1.134	0.645	0.95	1.5836	1.7995	3.83	3.911	3.953	4.596	2.7952	2.7774	2.1017	3.04375	3.1435	3.49939	3.59223	3.78989	3.50055	3.51769	3.55791				Bkwh/Year
electricity generation by source [solar]	-5.32907e-15	-1.58762e-14	0.0109	0.0133	0.0159	0.0189	0.0234	0.0278	0.0335	0.0377	0.0435	0.05	0.0583	0.0583	0.0686	0.0783	0.0908	0.1052	0.1233	0.1562	0.4253	1.5309	2.55923	3.8267	4.41629	5.53183	6.83848	8.07216	9.92994	14.8481
electricity generation capacity from fossil fuels	29.798	29.362	29.927	31.051	32.591	33.225	33.867	34.504	35.141	36.345	36.523	37.122	39.746	40.857	40.855	40.058	40.413	42.708	43.484	45.806	48.746	49.218	49.55	49.354	49.88	48.884	46.96	45.187	45					Mkw
total electricity generation capacity by source [oil]	0.759332	0.712513	0.493949	0.514837	0.503648	0.582492	0.590362	0.454572	0.358355	0.337437	0.338876	0.368153	0.464042	0.333833	0.269099	0.546497	0.585465	0.556636	0.790062	0.834158	1.28741	1.25711	0.836468	1.46117	1.18363	1.1019	1.21117	1.0951	1.01942					Mkw
total electricity generation capacity by source [gas]	3.06961	2.26007	2.43273	2.61459	2.64828	3.17264	2.61927	2.38802	2.54528	3.1228	3.08578	3.11075	6.01965	5.90407	5.99012	4.57877	4.35098	6.128	6.80548	7.97765	9.41276	10.6033	10.72	11.6378	12.8431	11.784	11.0733	11.6347	10.8477					Mkw
total electricity generation capacity by source [coal]	25.9691	26.3894	27.0003	27.9216	29.4391	29.4699	30.6574	31.6614	32.2374	32.8848	33.0983	33.6431	33.2623	34.6191	34.5958	34.9327	35.4766	36.0234	35.8885	36.9942	38.0458	37.3576	37.9935	36.255	35.8533	35.9981	34.6755	32.4572	33.1329					Mkw
total electricity generation capacity by source [nuclear]	0	0	0	0	0	0	0	0	0	0	0	0	0	0	0	0	0	0	0	0	0	0	0	0	0	0	0	0	0					Mkw
total electricity generation capacity by source [hydro]	7.381	7.382	7.527	7.527	7.61	7.624	7.665	7.704	7.704	7.704	7.711	7.711	7.77	7.788	7.781	5.661	5.661	5.661	5.661	5.661	5.661	5.661	5.661	5.661	5.661	5.661	5.661	5.661	5.661					Mkw
non hydro renewable energy capacity	0	0	0	0	0	0	0	0	0	0	0.48	0.68	0.722	0.855	1.121	1.549	1.705	2.163	2.312	2.6311	3.0921	4.3511	7.1881	8.6071	9.9091	11.0071	11.8431	12.9971	16.4411					Mkw
total electricity generation capacity by source [wind]	0	0	0	0	0	0	0	0	0	0	0	0	0	0	0	0.74	0.819	1.249	1.441	1.7	1.864	2.127	2.561	3.221	3.797	4.234	4.327	4.816	5.816					Mkw
total electricity generation capacity by source [bio]	0	0	0	0	0	0	0	0	0	0	0	0	0	0	0	0.757	0.825	0.84	0.785	0.822	0.825	0.826	0.827	0.817	0.824	0.826	0.826	0.826	0.855					Mkw
total electricity generation capacity by source [solar]	0	0	0	0	0	0	0	0	0	0	0.48	0.68	0.722	0.855	1.121	0.052	0.061	0.074	0.086	0.1091	0.4031	1.3981	3.8001	4.5691	5.2881	5.9471	6.6901	7.3551	9.7701					Mkw
proportion of electricity from renewable sources	0.100826	0.10774	0.103239	0.107885	0.103645	0.0981999	0.0940481	0.0976586	0.0861007	0.0871607	0.0854951	0.0797621	0.077495	0.0847964	0.0822693	0.0892435	0.0933907	0.0871317	0.0816937	0.0753238	0.0864245	0.1046	0.106309	0.132981	0.147626	0.135226	0.14818	0.15679	0.170954	0.197751	0.21	0.24		Dmnl
27. PRIMARY ENERGY SUPPLY
total fossil primary supply	81116	79799	81853	85266	85322	86977	92489	94708	97551	99734	96562	103682	104953	104020	105992	106916	111414	115249	119584	121459	120518	121188	119621	118517	116954	117012								qdBtu/year
Primary Energy Production [oil]	29026	29051	28687	28407	26739	28365	27876	28221	31140	25058	33910	35016	32969	32178	28534	25673	23214	25912	23854	24510	25537	24403	22869	19959	19081	18089	17566	15317	13763					Ktoe/year
Primary Energy Production [gas]	17135	17821	19397	20864	22481	24992	25649	25546	26553	27495	28532	29109	30332	29603	29784	31346	36063	38260	39863	41780	44467	47631	45620	52130	52905	56363	69132	88279	101196					Ktoe/year
Primary Energy Production [coal]	106103	114763	119139	119983	118687	127823	129956	140676	152427	154539	164578	178433	183863	183860	189189	201579	203808	214979	215910	223333	246564	233641	245351	264517	285440	298581	291955	293026	287442					Ktoe/year
Primary Energy Production [hydro]	1217	1361	1320	1422	1407	1366	1325	1420	1323	1393	1407	1424	1365	1400	1385	1317	1370	1233	1024	1015	1161	1441	1206	1563	1581	1149	1292	1379	1361					Ktoe/year
Primary Energy Production [wind]	0	0	0	0	0	0	0	0	0	0	0	0	0	0	0	0	0	0	0	0	0	0	0	0	0	0	0	0	0					Ktoe/year
Primary Energy Production [solar]	81	81	80	81	81	82	82	82	83	86	90	108	123	132	129	146	214	378	437	541	723	934	1115	1328	1616	1855	1939	2153	2554					Ktoe/year
Primary Energy Production [nuclear]	0	0	0	0	0	0	0	0	0	0	0	0	0	0	0	0	0	0	0	0	0	0	0	0	0	0	0	0	0					Ktoe/year
Primary Energy Production [bio]	3961	3934	3508	4173	4068	4270	4866	5068	4955	4968	5035	5086	5414	5242	5169	5102	5172	5364	5698	4117	5230	4786	4826	5082	5104	5289	5146	5456	5235					Ktoe/year
total primary energy production	157523	167011	172131	174930	173463	186898	189754	201013	216481	213539	233552	249176	254066	252415	254190	265163	269841	286126	286786	295296	323682	312836	320987	344579	365727	381326	387030	405610	411551					Ktoe/year
Primary Energy Net Import [oil]	5096	2483	3910	7339	8593	7619	10030	8145	5411	10990	3554	28	1866	5909	9737	14610	17545	15141	19315	19020	20450	22210	25400	28718	28873	28416	30249	32247	35696					Ktoe/year
Primary Energy Net Import [gas]	-2349	-3976	-5059	-5944	-6893	-8253	-8846	-8624	-8943	-9141	-9263	-8803	-8884	-9094	-9233	-12379	-12949	-11765	-11278	-12460	-16035	-17721	-17060	-21874	-21212	-24146	-38526	-56997	-68645					Ktoe/year
Primary Energy Net Import [coal]	-67267	-78214	-82012	-85625	-85120	-88594	-91324	-101540	-108067	-111701	-121426	-125009	-132536	-135505	-142292	-150976	-150747	-158831	-163959	-169044	-190348	-184237	-195074	-217313	-242706	-253832	-251879	-244581	-246504					Ktoe/year
Primary Energy Net Import [bio]	0	0	0	0	0	0	0	0	0	0	0	0	0	0	0	0	0	0	0	0	0	0	0	0	0	0	0	0	0					Ktoe/year
Primary Energy Net Import [ele]	0	0	0	0	0	0	0	0	0	0	0	0	0	0	0	0	0	0	0	0	0	0	0	0	0	0	0	0	0					Ktoe/year
Primary Energy Net Import [heat]	0	0	0	0	0	0	0	0	0	0	0	0	0	0	0	0	0	0	0	0	0	0	0	0	0	0	0	0	0					Ktoe/year
total primary energy Net Import	-64520	-79707	-83161	-84230	-83420	-89228	-90140	-102019	-111599	-109852	-127135	-133784	-139554	-138690	-141788	-148745	-146151	-155455	-155922	-162484	-185933	-179748	-186734	-210469	-235045	-249562	-260156	-269331	-279453					Ktoe/year
primary energy supply [oil]	31201	29624	30621	33035	33034	32553	35191	33455	32821	33287	34151	30604	32500	35367	35541	36914	36601	36858	39497	39468	41615	43178	44035	44538	43749	41886	42899	42898	43390					Ktoe/year
primary energy supply [gas]	14786	13845	14338	14920	15588	16739	16803	16922	17610	18354	19269	20306	21448	20509	20551	18967	23114	26495	28585	29320	28432	29910	28560	30256	31693	32217	30606	31282	32551					Ktoe/year
primary energy supply [coal]	35129	36330	36894	37311	36700	37685	40495	44331	47120	48093	43142	52772	51005	48144	49900	51035	51699	51896	51502	52671	50471	48100	47026	43723	41512	42909	44499	44452	42936					Ktoe/year
primary energy supply [hydro]	1217	1361	1320	1422	1407	1366	1325	1420	1323	1393	1407	1424	1365	1400	1385	1317	1370	1233	1024	1015	1161	1441	1206	1563	1581	1149	1292	1379	1361					Ktoe/year
primary energy supply [wind]	0	0	0	0	0	0	0	0	0	0	0	0	0	0	0	0	0	0	0	0	0	0	0	0	0	0	0	0	0					Ktoe/year
primary energy supply [solar]	81	81	80	81	81	82	82	82	83	86	90	108	123	132	129	146	214	378	437	541	723	934	1115	1328	1616	1855	1939	2153	2554					Ktoe/year
primary energy supply [nuclear]	0	0	0	0	0	0	0	0	0	0	0	0	0	0	0	0	0	0	0	0	0	0	0	0	0	0	0	0	0					Ktoe/year
primary energy supply [bio]	3961	3934	3508	4173	4068	4270	4866	5068	4955	4968	5035	5086	5414	5242	5169	5102	5172	5364	5698	4117	5230	4786	4826	5082	5104	5289	5146	5456	5235					Ktoe/year
primary energy supply [ele]	0	0	0	0	0	0	0	0	0	0	0	0	0	0	0	0	0	0	0	0	0	0	0	0	0	0	0	0	0					Ktoe/year
primary energy supply [heat]	0	0	0	0	0	0	0	0	0	0	0	0	0	0	0	0	0	0	0	0	0	0	0	0	0	0	0	0	0					Ktoe/year
total primary energy supply	86375	85175	86761	90942	90878	92695	98762	101278	103912	106181	103094	110300	111855	110794	112675	113481	118170	122224	126743	127132	127632	128349	126768	126490	125255	125305	126381	127620	128027					Ktoe/year
Energy transformation and losses [oil]	-2202	-1393	-1856	-3490	-2764	-1156	-2685	-514	285	299	564	3762	1349	-34	903	-358	587	973	-822	-1297	-2618	-2544	-2699	-1877	-1146	688	153	759	1246					Ktoe/year
Energy transformation and losses [gas]	-6132	-5137	-5464	-5830	-6078	-6750	-6663	-6614	-6969	-7481	-7884	-8293	-9637	-7871	-7676	-6641	-10787	-13688	-15718	-16941	-15861	-17264	-15898	-17076	-18206	-18705	-17617	-18535	-19750					Ktoe/year
Energy transformation and losses [coal]	-30573	-31686	-32242	-32563	-31979	-33016	-36040	-39628	-42613	-43696	-38943	-48821	-47998	-44685	-46284	-47138	-48140	-48343	-47843	-49205	-47930	-45604	-44604	-41382	-39079	-40579	-41791	-41619	-39857					Ktoe/year
Energy transformation and losses [hydro]	-1217	-1361	-1320	-1422	-1407	-1366	-1325	-1420	-1323	-1393	-1407	-1424	-1365	-1400	-1385	-1317	-1370	-1233	-1024	-1015	-1161	-1441	-1206	-1563	-1581	-1149	-1292	-1379	-1361					Ktoe/year
Energy transformation and losses [wind]	0	0	0	0	0	0	0	0	0	0	0	0	0	0	0	0	0	0	0	0	0	0	0	0	0	0	0	0	0					Ktoe/year
Energy transformation and losses [solar]	0	0	0	-1	-1	-2	-2	-3	-3	-5	-8	-22	-36	-66	-67	-83	-156	-235	-278	-344	-472	-656	-820	-1015	-1301	-1501	-1584	-1778	-2158					Ktoe/year
Energy transformation and losses [nuclear]	0	0	0	0	0	0	0	0	0	0	0	0	0	0	0	0	0	0	0	0	0	0	0	0	0	0	0	0	0					Ktoe/year
Energy transformation and losses [bio]	-709	-709	-576	-576	-576	-592	-653	-664	-685	-717	-695	-786	-857	-1772	-1895	-1981	-2012	-2038	-2334	-503	-1091	-778	-805	-768	-942	-936	-901	-1144	-2310					Ktoe/year
Energy transformation and losses [ele]	11113	11327	11435	11772	12090	12459	12811	13233	14033	14491	14857	15513	16436	15905	16282	16274	16567	17334	17404	17758	18061	18252	18054	18076	17893	18173	18200	18150	19497					Ktoe/year
Energy transformation and losses [heat]	0	0	0	0	0	0	0	0	0	0	0	0	0	0	0	0	0	0	0	0	0	0	0	0	0	0	0	0	0					Ktoe/year
total energy transformation and losses	-29720	-28959	-30023	-32110	-30715	-30423	-34557	-35610	-37275	-38502	-33516	-40071	-42108	-39923	-40122	-41244	-45311	-47230	-50615	-51547	-51072	-50035	-47978	-45605	-44362	-44009	-44832	-45546	-44693					Ktoe/year
28. MATERIAL CONSUMPTION
oil proved reserves	8216.13	7973.04	7741.26	7515.33	7299.98	7071.85	6835.7	6592.24	6338.57	6101.68	5865.53	5563.29	5282.87	5011.22	4781.34	4577.91	4365.92	4160.87	3953.79	3745.4	3533.43	3318	3130.15	2945.79	2788.2	2624.99	2478.49	2339.83	2217.19	2083.96	1910.59			Mbl
gas proved reserves	134232	133509	132756	131951	131088	130155	129122	128057	127001	125904	124788	123629	122444	121209	119934	118625	117359	116035	114638	113201	111708	110000	108190	106213	104143	101976	99708.2	96437.2	92585.2	88126.2	83006.2			Bcf
coal proved reserves	9.13423e+10	9.11168e+10	9.08747e+10	9.0623e+10	9.03738e+10	9.01254e+10	8.98588e+10	8.95864e+10	8.92949e+10	8.89781e+10	8.86574e+10	8.83192e+10	8.79564e+10	8.75817e+10	8.72051e+10	8.6819e+10	8.64105e+10	8.59975e+10	8.55664e+10	8.5134e+10	8.46844e+10	84216587870	83754788870	8.3262e+10	8.27409e+10	8.21851e+10	8.16244e+10	8.10639e+10	8.05065e+10	7.99648e+10	7.94007e+10			Short ton
oil production	207.329	207.507	204.907	202.907	190.993	202.607	199.114	201.579	222.429	178.986	242.214	250.114	235.493	229.843	203.814	183.379	165.814	185.086	170.386	175.071	182.407	174.307	163.35	142.564	136.293	129.207	125.471	109.407	98.3071		107.565			Mbl/Year
gas production	659.038	685.423	746.038	802.462	864.654	961.231	986.5	982.538	1021.27	1057.5	1097.38	1119.58	1166.62	1138.58	1145.54	1205.62	1387.04	1471.54	1533.19	1606.92	1710.27	1831.96	1754.62	2005	2034.81	2167.81	2658.92	3395.35	3892.15		2637.47			Bcf/year
coal production	2.12206e+08	2.29526e+08	2.38278e+08	2.39966e+08	2.37374e+08	2.55646e+08	2.59912e+08	2.81352e+08	3.04854e+08	3.09078e+08	3.29156e+08	3.56866e+08	3.67726e+08	3.6772e+08	3.78378e+08	4.03158e+08	4.07616e+08	4.29958e+08	4.3182e+08	4.46666e+08	4.93128e+08	4.67282e+08	4.90702e+08	5.29034e+08	5.7088e+08	5.97162e+08	5.8391e+08	5.86052e+08	5.74884e+08		5.74884e+08			Short ton/year
oil net discovery and revisions	-35.7614	-24.2679	-21.0279	-12.4429	-37.1321	-33.5479	-44.3407	-52.0964	-14.4564	-57.1693	-60.027	-30.2996	-36.1565	-0.0388855	0.383653	-28.6111	-39.2327	-21.9993	-37.9974	-36.9011	-33.0251	-13.5434	-21.0074	-15.0299	-26.9192	-17.2844	-13.1937	-13.2329	-34.9179					Mbl/Year
gas net discovery and revisions	-63.9615	-67.5769	-58.7551	-61.3385	-67.8034	-72.0861	-78.1766	-73.6626	-75.4028	-58.9131	-61.6184	-65.6298	-68.3502	-135.906	-163.765	-60.0742	63.2557	74.3711	95.554	114.476	2.08268	22.2797	-222.742	-64.8859	-131.936	-100.327	-612.077	-456.654	-566.846	10				Bcf/year
coal net discovery and revisions	-1.32847e+07	-1.2549e+07	-1.34224e+07	-9.2277e+06	-1.10889e+07	-1.09003e+07	-1.25228e+07	-1.01627e+07	-1.18959e+07	-1.16964e+07	-8.94672e+06	-5.98909e+06	-6.94695e+06	-8.89633e+06	-7.76559e+06	-5.34705e+06	-5.36774e+06	-1.08819e+06	-562720	-2.96459e+06	2.53049e+07	5.48301e+06	-2.08399e+06	7.91302e+06	1.50684e+07	3.64478e+07	2.3487e+07	2.8629e+07	3.314e+07					Short ton/year
oil unproved resources	14538000	1.4538e+07	1.45381e+07	1.45381e+07	1.45381e+07	1.45381e+07	1.45382e+07	1.45382e+07	1.45383e+07	1.45383e+07	1.45383e+07	1.45384e+07	1.45384e+07	1.45385e+07	1.45385e+07	1.45385e+07	1.45385e+07	1.45385e+07	1.45385e+07	1.45386e+07	1.45386e+07	1.45387e+07	1.45387e+07	1.45387e+07	1.45387e+07	1.45387e+07	1.45387e+07	1.45388e+07	1.45388e+07					Mbl
gas unproved resources	214500	214564	214632	214690	214752	214819	214892	214970	215043	215119	215178	215239	215305	215373	215509	215673	215733	215670	215595	215500	215385	215383	215361	215584	215649	215781	215881	216493	216950	217516	217506			Bcf
coal unproved resources	654429160752	6.54442e+11	6.54455e+11	6.54468e+11	6.54478e+11	6.54489e+11	6.545e+11	6.54512e+11	6.54522e+11	6.54534e+11	6.54546e+11	6.54555e+11	6.54561e+11	6.54568e+11	6.54577e+11	6.54584e+11	6.5459e+11	6.54595e+11	6.54596e+11	6.54597e+11	6.546e+11	6.54574e+11	6.54569e+11	6.54571e+11	6.54563e+11	6.54548e+11	6.54512e+11	6.54488e+11	6.5446e+11					Short ton
domestic material consumption	6.68191e+08	6.42303e+08	6.70187e+08	6.97135e+08	6.85728e+08	7.29924e+08	7.9172e+08	7.92893e+08	8.4977e+08	8.52967e+08	8.68439e+08	8.88067e+08	8.47282e+08	9.1069e+08	884993667	9.14379e+08	866920584	9.20912e+08	9.0119e+08	9.21078e+08	8.99551e+08	917662637	9.10434e+08	9.20298e+08	9.12075e+08	9.19955e+08	9.24037e+08	9.27443e+08						ton/year
total material extraction	908513764	919444112	943094106	985525229	985354827	1042701492	1118937227	1161493958	1218309515	1227226725	1284430558	1313473905	1291500825	1375503877	1394463497	1461575613	1426286452	1502947902	1526834301	1624230466	1673831862	1728498890	1804100674	1936691694	2108788042	2172403549	2227062011	2281721362						ton/year
total fossil fuel extraction	246407120	262046608	271512998	270194552	269299394	289609956	294998576	312541428	339023908	337689136	362696474	386696774	396624632	397002378	402329740	421200052	426872340	447669156	448275812	466152736	497357582	477862992	494615534	521032860	551204868	572710822	585383387	598055952						ton/year
total biomass extraction	154109191	146941462	157744401	174137491	161481383	186069777	207210202	209065551	226939956	234179091	229245929	225565632	187560400	232999114	215651192	232319933	189837691	202225692	213793396	211257314	206559638	215645649	232844273	220344074	229634420	230054909	230351742	230649464						ton/year
total industry and construction material extraction	159002232	160200405	160586907	170080164	171573270	172458800	171937119	174216164	176409208	178097632	178506037	177300565	186527819	194717339	214863212	202979780	204966450	222002659	206503827	236985768	190977652	200416308	200165400	202664074	205264828	208018395	210771962	213525529						ton/year
total ores extraction	348995221	350255637	353249800	371113022	383000780	394562959	444791330	465670815	475936443	477260866	513982118	523910934	520787974	550785046	561619353	605075848	604609971	631050395	658261266	709834648	778936990	834573941	876475467	992650686	1122683926	1161619423	1200554920	1239490417						ton/year
pc material footprint	33.6905	33.9895	29.7384	27.6715	28.1484	32.3309	33.6398	33.9695	35.4818	35.3866	33.6838	33.7458	34.7627	37.9147	38.3192	39.1321	35.4027	43.1901	35.5948	40.4987	38.7834	39.3459	41.2376	40.8766	41.8305	42.1491								ton/person/year
fossil fuel material consumption	145680186	140304308	144266346	140201534	140362248	153274191	156335449	155738534	170342053	169309909	172034198	187893646	187292954	186864899	185046324	193280529	201136103	208741253	205963631	212938938	211320794	200342605	203255369	193796987	186173650	189578019	190107775	190637530						ton/year
industry material consumption	388169759	375568470	383838118	402244546	407933387	407669115	456665197	461812863	482162763	482028140	501141133	505399021	503269571	511791530	521069534	517792974	507847828	527751418	503078611	526574247	512573947	535756538	518221486	545517097	537040434	541250461	544876081	547823628						ton/year
pasture material consumption	52479623	55787382	54517966	56187200	60096586	54527521	54588563	57182843	59926660	62341305	62226568	65046565	64323491	58200204	55007492	56252223	57673256	63078129	59483265	61755739	56368351	56777807	60340898	61805662	60803061	60667609	60532157	60396705						ton/year
crops material consumption	74108402	63957978	80323384	91129450	69394836	106503470	116209661	109475774	121555192	123612762	116047547	113454109	77442305	137857637	107919450	131182727	85310464	106281363	116901791	105470940	104567601	109780155	115143359	107045024	115377000	115693075	116009151	116325227						ton/year
forest biomass material consumption	7429711	6380964	6907757	7054254	7596075	7637515	7580841	8341814	15452220	15283440	16587388	15896720	14564953	15574274	15500556	15418504	14512037	14626909	15328062	13932071	14316116	14606923	13049445	11707410	12259615	12343077	12088193	11833308						ton/year
pc domestic material consumption	39.0827	37.072	38.2126	39.3008	38.24	40.2722	43.2201	42.8291	45.42	45.114	45.4507	45.9931	43.4183	46.1453	44.2818	45.1004	42.0708	43.9032	42.1701	42.3081	40.5882	40.7083	39.7372	39.5479	38.6107	38.3811								ton/person/year
pc material footprint fossil fuel	8.64147	9.70611	8.22122	7.35997	7.13575	7.85158	7.95907	8.29899	8.90119	8.41154	8.14653	9.15274	9.69024	10.0368	10.2102	10.5648	9.72205	11.6639	10.2674	11.9355	11.6967	11.4841	11.9561	11.8811	11.9821	12.1212	12.1659	12.2171						ton/person/year
pc material footprint metal ores	9.55317	9.06462	7.91395	7.15576	7.70294	9.03179	10.4405	10.0563	9.76491	9.67467	8.85081	9.1251	9.35215	10.7396	10.5281	10.7024	9.4205	11.1413	9.12123	10.9446	10.6627	10.6147	11.2649	11.8335	12.4978	12.671	12.8306	12.9928						ton/person/year
pc material footprint biomass	6.87767	7.06325	6.06631	5.88621	5.64584	6.92937	7.46337	7.76521	8.58847	8.66	8.11078	7.52158	6.90908	7.79771	7.77212	7.79812	6.38343	7.47425	6.1815	6.78	6.44907	6.6176	7.03425	6.61366	6.70441	6.63928	6.56941	6.50528						ton/person/year
pc material footprint construction materials	8.68087	8.23768	7.63857	7.43215	7.86427	8.73346	7.94956	8.0148	8.42097	8.81842	8.71456	8.00589	8.8454	9.36856	9.91025	10.2557	10.1454	13.2183	10.2276	10.9861	10.2057	10.9859	11.1937	10.6867	10.7737	10.8483	10.9136	10.9902						ton/person/year
forest biomass extraction	7837277	7624208	7821974	8336043	9024275	9192957	9336273	10781520	17305040	17053560	19200840	19101400	18062240	19259520	19386120	19386120	19303080	19608000	20216520	18480160	18370320	18946480	16968240	16407680	18127840	18127840	18004039	17880238						ton/year
pasture material extraction	52683565	55989323	54768861	56505397	60439060	54606004	55055596	57307607	60067687	62476201	62358990	65171377	64432639	58296962	55057431	56282111	57712013	63165748	59603560	61868002	56486533	56863787	60417915	61879306	60874296	60736435	60598575	60460714						ton/year
total crops material extraction in dry matter equivalent	93352940	83084469	94903432	109047431	91797651	122043095	142598333	140755963	149339220	154409997	147479719	141087628	104858005	155218082	140964082	156400716	112609698	119261445	133789673	130735375	131526896	139666919	155297044	141898383	150477940	151041599	151605257	152168916						ton/year
material footprint	576002400	588895700	521563300	490848800	504763600	585990500	616225400	628876400	663835600	669051300	643605200	651587500	678372300	748256400	765828000	793374900	729515200	905953600	760674000	881683600	859551600	886951000	944811000	951216400	988133900	1010269900	1030407600	1050746400						ton/year
29. EMISSIONS AND WASTE
per capita co2 emissions	15.5047	15.2165	15.2841	15.3502	15.3386	15.7636	15.9726	16.2519	16.7791	17.0376	17.1616	17.3515	17.3714	17.5267	17.9807	18.0213	17.9285	17.8516	17.779	17.6981	17.1682	16.8536	16.7766	16.1826	15.77	15.7389	15.8563	15.6687						Ton/person/year
co2 emissions	2.61057e+08	2.63063e+08	2.66945e+08	2.71292e+08	2.74771e+08	2.85749e+08	2.9263e+08	3.00969e+08	3.14191e+08	3.229e+08	3.28502e+08	3.36045e+08	3.40262e+08	3.47514e+08	3.60585e+08	3.65721e+08	3.70912e+08	3.76308e+08	3.81633e+08	3.86601e+08	3.81402e+08	3.79784e+08	3.84538e+08	3.77441e+08	3.73706e+08	375907837								ton/year
fossil fuel co2 emissions	257070852	259425424	2.63815e+08	2.68204e+08	271249318	282102474	289018517	297302117	310282757	318449274	324179766	331720884	336058204	343057337	356039396	360949535	365989945	371286692	376617391	381713992	376889491	375124488	379844021	372614638	368467469	374027302	382099338	382686867	381035101	379295316				ton/year
cement co2 emissions	3.98593e+06	3.63767e+06	3.13043e+06	3.0878e+06	3.5214e+06	3.64696e+06	3.61167e+06	3.66688e+06	3.90853e+06	4.45106e+06	4.32201e+06	4.32452e+06	4.20356e+06	4.45657e+06	4.54517e+06	4.77196e+06	4.92161e+06	5.0214e+06	5.01533e+06	4.88723e+06	4.51217e+06	4.65978e+06	4.69396e+06	4.82592e+06	4500000	4550000	4800000	5050000	5100000	5100000				ton/year
cement production	7.66525e+06	6.73642e+06	5.7971e+06	5.7394e+06	6.56978e+06	6.82952e+06	6.78885e+06	6.91863e+06	7.40252e+06	8.46209e+06	8.2481e+06	8.28452e+06	8.08377e+06	8.60342e+06	8.80846e+06	9.28397e+06	9.61252e+06	9.84588e+06	9.87269e+06	9.65856e+06	8.95271e+06	9.28242e+06	9.38793e+06	9.65184e+06	9000000	9100000	9600000	10100000	10200000	10200000				ton/year
Non energy agriculture emissions	92030748	9.11944e+07	88240587	86004147	85989364	82221639	84434453	85659727	8.5439e+07	85390613	88717848	87612303	87424955	81672801	85230658	85957198	8.42643e+07	80267805	77540914	77742781	75093603	79921840	81434862	81697771	82018043	78940716	77869153	81861316	80600761	74824810				Ton/year
Crops emissions	12540965	1.22403e+07	11947128	12103255	12613241	11594464	12722964	13643490	13472382	1.40247e+07	1.46686e+07	14784007	14880300	1.26921e+07	14524503	1.40617e+07	1.41743e+07	12046876	12040653	1.27383e+07	12807380	14224953	14607762	14446012	15219353	14679649	1.47037e+07	16706339	1.51874e+07	1.37714e+07				Ton/year
Livestock emissions	79489783	7.89541e+07	76293459	73900892	73376123	70627175	71711489	72016237	7.19666e+07	71365940	74049282	72828296	72544655	68980711	70706155	71895478	7.00901e+07	68220929	65500261	65004465	62286223	65696887	6.68271e+07	67251759	66798690	6.42611e+07	63165456	65154977	65413331	61053416				Ton/year
total waste generation																		5.73996e+07	5.91667e+07	6.09338e+07	6.10031e+07	6.12995e+07	6.19601e+07	6.26206e+07	6.32812e+07	6.38716e+07								ton/year
average per capita waste generation																		7.62466	7.71233	7.7726	7.64384	7.57534	7.53699	7.48493	7.44658	7.41096								kg/capita/day
non recycled municipal solid waste per capita											695.05							615.452	613.929	612.39	610.887	596.77	592.576	588.894	585.555	585.104	558.017	559.333						kg/capita/year
total ghg emissions in co2 equivalent	436001927	4.35995e+08	439599989	440131986	440469025	448918971	455490461	467820673	481380866	4.87604e+08	499314875	506868603	510159199	510935100	5.27989e+08	534835132	5.38689e+08	545182800	547763930	550676645	545572954	547266307	549597219	540482988	5.34436e+08	5.42834e+08	551987469	5.59043e+08	559662228	554361224				ton/year
total ghg emissions in co2 equivalent incl LULUCF	629638271	6.14679e+08	551215314	5.29861e+08	528506931	508078875	509425689	517850243	517754908	533353304	555516397	5.86041e+08	579585821	592333014	5.94225e+08	624216429	6.24868e+08	644740975	6.30488e+08	630671881	611893585	584389057	571954445	559067289	547042182	544841633	530039981	5.26691e+08	538430044	5.29298e+08				ton/year
net co2 emissions from land use change	193636344	1.78683e+08	111615325	8.97294e+07	88037906	59159904	53935228	50029570	36374042	4.57497e+07	56201522	7.91728e+07	69426622	81397914	6.6236e+07	89381297	8.61785e+07	99558175	8.27238e+07	79995236	66320631	37122750	22357226	18584301	1.26057e+07	2.00759e+06	-21947488	-3.23517e+07	-21232184					ton/year
transport fossil fuel GHG emissions	61390000	60800000	61810000	63390000	64920000	68270000	70150000	71460000	71650000	72530000	74130000	74090000	75620000	78100000	81180000	82210000	83500000	85460000	86520000	87360000	88810000	91430000	91960000	92170000	93260000	95390000	96550000	98850000	100150000	100650000	93940000			ton/year
fugitive ghg emissions	36130000	35480000	37200000	36120000	34180000	35740000	35300000	38010000	39170000	36290000	39460000	39350000	38050000	36200000	35830000	37460000	38210000	40820000	41050000	40620000	40630000	39380000	40290000	40800000	39490000	43760000	45740000	47810000	50610000	52360000	50070000			ton/year
waste ghg emissions	20030000	20000000	19750000	19590000	18900000	18850000	17240000	16970000	16150000	16230000	15660000	15870000	15990000	14910000	14520000	14390000	14180000	14520000	14990000	14900000	15220000	14580000	13080000	12470000	12550000	12060000	12590000	12700000	12690000	12630000	11780000			ton/year
other ghg emissions	2.67544e+07	2.6258e+07	2.74642e+07	2.71257e+07	2.66289e+07	2.63579e+07	2.58858e+07	2.6212e+07	2.64306e+07	2.67927e+07	2.69753e+07	2.79909e+07	2.84325e+07	3.06384e+07	3.18236e+07	3.13064e+07	3.11234e+07	3.32669e+07	3.25503e+07	3.08126e+07	3.32277e+07	3.36002e+07	3.02544e+07	2.80747e+07	2.74109e+07	2.9496e+07	28888978	2.89349e+07	29626366	30151098				ton/year
30. BIODIVERSITY
red list index for biodiversity	0.895			0.89275	0.89175	0.89058	0.88912	0.88701	0.88413	0.88114	0.87745	0.87493	0.87188	0.8691	0.86562	0.86239	0.8591	0.85674	0.85403	0.85109	0.84774	0.84505	0.84197	0.83888	0.83567	0.8325	0.82985	0.82751	0.82334	0.82089	0.8175			Dmnl
fish resources availability share	0.752075	0.73687	0.70854	0.717215	0.690395	0.677825	0.666105	0.67869	0.676005	0.67366	0.653435	0.662465	0.562665	0.54949	0.507425	0.447265	0.438835	0.422725	0.394945	0.37525	0.352065	0.333595	0.320825	0.321655	0.30804									Dmnl
proportion of fish stocks sustainably exploited	0.8716	0.8807	0.8295	0.8751	0.8211	0.7762	0.7742	0.8257	0.8166	0.8046	0.75	0.7863	0.6063	0.6017	0.518	0.4344	0.4338	0.3991	0.3545	0.3257	0.2798	0.2454	0.2176	0.2212	0.1889									Dmnl
proportion of territorial waters formally protected	0.266										0.299														0.485		0.406534							dmnl
territorial waters	7.43213e+06																																	kmˆ2
31. BUILT ENVIRONMENT
commercial building floor space [office]	2.05069e+07	2.0331e+07	2.02532e+07	2.05668e+07	2.10181e+07	2.15878e+07	2.21337e+07	2.27104e+07	2.3265e+07	2.369e+07	2.413e+07	2.47443e+07	2.50529e+07	2.52103e+07	2.59424e+07	2.61467e+07	2.68623e+07	2.75654e+07	2.84584e+07	2.96315e+07	3.07622e+07	3.10257e+07	3.14629e+07	3.1869e+07	3.24162e+07	3.29618e+07	3.35369e+07	3.47945e+07	3.58235e+07	3.63386e+07	3.64248e+07			m2
commercial building floor space [retail]	9.31575e+06	9.63156e+06	9.95557e+06	1.02931e+07	1.06421e+07	1.1003e+07	1.1376e+07	1.17617e+07	1.21604e+07	1.25701e+07	1.33161e+07	1.38585e+07	1.447e+07	1.48888e+07	1.55933e+07	1.60612e+07	1.64885e+07	1.74441e+07	1.82226e+07	1.82507e+07	1.8636e+07	1.91089e+07	1.96233e+07	2.02073e+07	2.08075e+07	2.14164e+07	2.19989e+07	2.25569e+07	2.32759e+07	2.39947e+07	2.4716e+07			m2
commercial building floor space [hotel]	8.301e+06	8.40746e+06	8.40624e+06	8.51537e+06	8.62586e+06	8.73773e+06	8.85099e+06	8.92266e+06	9.01076e+06	9.01969e+06	9.29771e+06	9.53715e+06	9.43593e+06	9.77726e+06	9.83694e+06	9.95561e+06	9.89371e+06	9.95485e+06	9.99961e+06	1.01112e+07	1.01799e+07	1.00517e+07	1.02153e+07	1.03927e+07	1.05473e+07	1.07657e+07	1.09163e+07	1.10227e+07	1.11296e+07	1.12395e+07	1.13865e+07			m2
commercial building floor space [othercommercial]	5.02129e+07	5.07973e+07	5.13888e+07	5.19877e+07	5.2594e+07	5.32077e+07	5.38291e+07	5.44582e+07	5.50951e+07	5.57398e+07	5.59833e+07	5.60901e+07	5.64256e+07	5.71071e+07	5.77759e+07	5.84011e+07	5.91534e+07	5.97809e+07	6.05047e+07	6.12811e+07	6.22339e+07	6.3133e+07	6.38609e+07	6.47061e+07	6.5803e+07	6.66946e+07	6.76121e+07	6.83537e+07	6.91988e+07	7.00917e+07	7.10793e+07			m2
commercial building floor space [commhighrise]	4.19202e+06	4.89132e+06	5.61523e+06	5.84773e+06	5.95423e+06	5.95423e+06	5.99023e+06	6.05093e+06	6.13143e+06	6.43762e+06	6.61162e+06	6.61162e+06	6.61162e+06	6.72362e+06	6.79562e+06	7.16274e+06	7.22474e+06	7.24974e+06	7.39494e+06	7.61439e+06	7.68526e+06	7.92534e+06	8.14168e+06	8.23913e+06	8.33602e+06	8.64243e+06	9.25795e+06	9.41492e+06	9.5387e+06	9.84476e+06	1.0316e+07			m2
residential building floor space [detached]	6.00933e+08	6.14263e+08	6.2963e+08	6.47757e+08	6.67068e+08	6.83968e+08	6.971e+08	7.11485e+08	7.28155e+08	7.45615e+08	7.6574e+08	7.81168e+08	8.01703e+08	8.23238e+08	8.4508e+08	8.67271e+08	8.87479e+08	9.09261e+08	9.3043e+08	9.52112e+08	9.75135e+08	9.95408e+08	1.01401e+09	1.03327e+09	1.05395e+09	1.07797e+09	1.10058e+09	1.12247e+09	1.14596e+09	1.16653e+09				m2
residential building floor space [townhouse]	5.90797e+07	6.08784e+07	6.28509e+07	6.52913e+07	6.77647e+07	7.02326e+07	7.20936e+07	7.40324e+07	7.60927e+07	7.81894e+07	8.07581e+07	8.26352e+07	8.46482e+07	8.71861e+07	8.98748e+07	9.28684e+07	9.54378e+07	9.82206e+07	1.00711e+08	1.03523e+08	1.06091e+08	1.09424e+08	1.11936e+08	1.1452e+08	1.17982e+08	1.21668e+08	1.25996e+08	1.3029e+08	1.35056e+08	1.39319e+08				m2
residential building floor space [apartment]	3.94666e+07	4.11366e+07	4.30388e+07	4.54549e+07	4.79874e+07	5.05974e+07	5.26603e+07	5.48671e+07	5.72678e+07	5.97726e+07	6.28787e+07	6.52529e+07	6.78435e+07	7.07538e+07	7.46016e+07	7.84697e+07	8.18341e+07	8.47238e+07	8.7291e+07	8.98729e+07	9.25349e+07	9.57837e+07	9.94341e+07	1.03333e+08	1.08323e+08	1.13655e+08	1.20712e+08	1.27899e+08	1.34483e+08	1.40766e+08				m2
residential building floor space [highrise]	3.82252e+06	3.90152e+06	3.97852e+06	4.01652e+06	4.04452e+06	4.08252e+06	4.23852e+06	4.35952e+06	4.51352e+06	4.57827e+06	4.64827e+06	4.67527e+06	4.84627e+06	5.09477e+06	5.46027e+06	6.00478e+06	6.58828e+06	6.99028e+06	7.01128e+06	7.11078e+06	7.38312e+06	7.6238e+06	7.84425e+06	8.07217e+06	8.5604e+06	9.06814e+06	9.45114e+06	1.04317e+07	1.10295e+07	1.1855e+07				m2
share of services energy consumption from commercial BE [oil]	0.00908506									0.00908506	0.00910752	0.00944244	0.00629636	0.00685873	0.006481	0.00672205	0.00597688	0.00596698	0.00598576	0.00602692	0.00621862	0.00622891									0.00608544			Dmnl
share of services energy consumption from commercial BE [gas]	0.526674									0.526674	0.519634	0.509664	0.61787	0.593724	0.590116	0.587671	0.606861	0.608364	0.599378	0.558219	0.540529	0.535583									0.568415			Dmnl
share of services energy consumption from commercial BE [coal]	0																																	Dmnl
share of services energy consumption from commercial BE [bio]	0																																	Dmnl
share of services energy consumption from commercial BE [ele]	0.621961									0.621961	0.617571	0.646535	0.561702	0.523551	0.524853	0.5381	0.545516	0.525512	0.535649	0.537984	0.555003	0.561243									0.543078			Dmnl
share of services energy consumption from commercial BE [heat]	0																																	Dmnl
total commercial BE final energy consumption	2075.5	2123.03	2171.64	2221.37	2272.24	2324.28	2377.5	2431.95	2487.64	2723.73	2780.62	2845.85	2898.39	2961.59	3027.15	3087.89	3152.37	3226.54	3309.67	3398.46	3485.81	3535.64	3408.33	3479.98	3561.19	3642.4	3728.38	3807.2	3893.19	3972.01	4050.83			ktoe/year
BE operational fossil fuel GHG emissions										7.98127e+07	8.18075e+07	8.31112e+07	8.56775e+07	8.85285e+07	9.10482e+07	9.18725e+07	9.32854e+07	9.4618e+07	9.58688e+07	9.66981e+07	9.78088e+07	9.9334e+07	9.98039e+07	1.00548e+08	1.03125e+08	1.05142e+08	1.05548e+08	1.07719e+08	1.09343e+08					t CO2-e/year
share of industry energy consumption from construction [oil]	0.335555	0.325914	0.315689	0.295013	0.275477	0.258749	0.234086	0.22044	0.211236	0.199834	0.179078	0.182063	0.219185	0.193179	0.194231	0.188759	0.171817	0.178601	0.158688	0.164002	0.166134	0.141574	0.122712	0.105159	0.114146	0.117338	0.137222	0.136602	0.132792		0.1276			dmnl
share of industry energy consumption from construction [gas]	0.000856846	0.000848174	0.000842639	0.00124724	0.00116681	0.00113269	0.00113899	0.00112716	0.00546058	0.00603954	0.00604248	0.0065746	0.00759849	0.00763153	0.00752434	0.00983483	0.00993908	0.00947496	0.00953563	0.0100137	0.00968586	0.00962986	0.00942734	0.00889583	0.00904322	0.00899816	0.0109005	0.0111971	0.0129029		0.0106			dmnl
share of industry energy consumption from construction [coal]	0																																	dmnl
share of industry energy consumption from construction [bio]	0																																	dmnl
share of industry energy consumption from construction [ele]	0.000908533	0.000642865	0.000626102	0.000605749	0.000647893	0.000646476	0.000654196	0.000633191	0.00162217	0.00157286	0.0017619	0.00172308	0.00184892	0.00243222	0.00250217	0.00246974	0.00244549	0.00248936	0.0025048	0.00250677	0.00212177	0.00208264	0.00215135	0.00333423	0.00400285	0.00422479	0.00466512	0.002375	0.00710306		0.004474			dmnl
share of industry energy consumption from construction [heat]	0																																	dmnl
construction BE direct and indirect fossil fuel GHG emissions	1.52056e+06	1.42965e+06	1.42148e+06	1.42992e+06	1.44165e+06	1.46316e+06	1.47733e+06	1.48749e+06	1.54446e+06	1.6687e+06	1.64272e+06	1.59139e+06	1.58881e+06	1.63493e+06	1.6884e+06	1.66808e+06	1.69679e+06	1.75676e+06	1.78635e+06	1.78998e+06	1.78478e+06	1.88067e+06	1.88666e+06	2.04892e+06	2.11869e+06	2.17577e+06	2.3934e+06	2.36823e+06	2.5556e+06					t CO2-e/year
total construction final energy consumption	979.154	887.056	855.958	827.292	801.383	775.13	748.933	722.629	729.17	710.098	690.032	681.316	685.204	669.637	662.748	673.607	637.749	638.773	639.047	625.634	613.292	612.283	607.374	605.561	609.869	624.348	596.489	574.169	641.314					ktoe/year

## Sheet: 2. Model_Projections_2050
Transformation 1: Indicator Values - 2050 projections for STP and BBS
Indicator	Simulation	2020	2021	2022	2023	2024	2025	2026	2027	2028	2029	2030	2031	2032	2033	2034	2035	2036	2037	2038	2039	2040	2041	2042	2043	2044	2045	2046	2047	2048	2049	2050
Maternal mortality ratio (per 100,000 live births)	STP	5.23	5.22	5.2	5.17	5.13	5.08	5.04	5	4.97	4.93	4.9	4.87	4.84	4.8	4.75	4.69	4.64	4.58	4.52	4.46	4.41	4.35	4.3	4.25	4.21	4.17	4.14	4.11	4.09	4.08	4.07
Maternal mortality ratio (per 100,000 live births)	BBS	5.23	5.23	5.23	5.21	5.17	5.13	5.08	5.04	5	4.97	4.93	4.89	4.85	4.81	4.76	4.71	4.67	4.62	4.58	4.53	4.5	4.45	4.42	4.39	4.37	4.35	4.34	4.34	4.35	4.37	4.39
Under five mortality rate (per 1000 live births)	STP	6.01	5.93	5.83	5.71	5.59	5.49	5.38	5.3	5.23	5.17	5.12	5.08	5.04	5	4.96	4.92	4.87	4.83	4.79	4.75	4.71	4.67	4.64	4.6	4.56	4.53	4.5	4.46	4.43	4.4	4.36
Under five mortality rate (per 1000 live births)	BBS	6.01	5.95	5.87	5.76	5.65	5.55	5.44	5.36	5.29	5.22	5.16	5.11	5.07	5.02	4.98	4.95	4.92	4.89	4.86	4.84	4.82	4.8	4.79	4.78	4.77	4.76	4.76	4.76	4.76	4.76	4.77
Neonatal mortality rate (per 1000 live births)	STP	2.16	2.14	2.1	2.06	2.02	1.98	1.94	1.92	1.89	1.87	1.85	1.84	1.83	1.81	1.8	1.78	1.77	1.75	1.74	1.72	1.71	1.7	1.68	1.67	1.66	1.65	1.63	1.62	1.61	1.6	1.59
Neonatal mortality rate (per 1000 live births)	BBS	2.16	2.15	2.12	2.08	2.04	2	1.97	1.94	1.91	1.89	1.87	1.85	1.83	1.82	1.8	1.79	1.78	1.77	1.76	1.75	1.75	1.74	1.74	1.74	1.73	1.73	1.73	1.73	1.73	1.73	1.73
Total road fatalities (persons)	STP	1429.81	1422.48	1376.94	1351.18	1332.75	1317.68	1305.04	1295.58	1288.51	1283.3	1279.66	1276.11	1272.84	1270.15	1266.88	1262.96	1258.55	1253.8	1249.11	1244.55	1240.11	1235.83	1232.16	1231.94	1233.16	1234.29	1261.26	1251.57	1240.27	1233.74	1230.39
Total road fatalities (persons)	BBS	1429.81	1435.01	1405.79	1383.35	1365.64	1350.19	1337.06	1326.9	1318.75	1312.14	1306.96	1302.99	1299.98	1297.53	1295.55	1294.22	1293.53	1293.54	1294.31	1295.86	1298.24	1301.5	1305.61	1310.36	1315.7	1321.69	1328.28	1335.51	1343.36	1351.78	1360.73
Adolescent birth rate (per 1000)	STP	14.04	13.65	13.15	12.65	12.35	12.23	12.21	12.13	11.89	11.59	11.36	11.22	11.08	10.9	10.71	10.52	10.36	10.2	10.04	9.87	9.67	9.45	9.23	9	8.78	8.57	8.37	8.17	7.97	7.77	7.58
Adolescent birth rate (per 1000)	BBS	14.04	13.65	13.16	12.66	12.36	12.24	12.22	12.14	11.89	11.6	11.37	11.22	11.08	10.9	10.71	10.53	10.36	10.2	10.05	9.88	9.68	9.46	9.23	9.01	8.79	8.58	8.37	8.18	7.98	7.78	7.59
Average access to basic health care (%)	STP	100	100	100	100	100	100	100	100	100	100	100	100	100	100	100	100	100	100	100	100	100	100	100	100	100	100	100	100	100	100	100
Average access to basic health care (%)	BBS	100	100	100	100	100	100	100	100	100	100	100	100	100	100	100	100	100	100	100	100	100	100	100	100	100	100	100	100	100	100	100
Completed secondary school (% age 20-24)	STP	87.09	87.24	87.39	87.54	87.68	87.82	87.96	88.11	88.25	88.39	88.53	88.66	88.79	88.93	89.06	89.2	89.33	89.46	89.58	89.7	89.81	89.92	90.02	90.12	90.22	90.31	90.4	90.48	90.56	90.64	90.72
Completed secondary school (% age 20-24)	BBS	87.09	87.24	87.39	87.53	87.67	87.81	87.94	88.07	88.2	88.32	88.44	88.55	88.66	88.78	88.9	89.01	89.12	89.23	89.34	89.44	89.54	89.64	89.73	89.82	89.9	89.98	90.06	90.13	90.2	90.26	90.32
Enrolled in tertiary education (% age 20-29)	STP	56.3	57.61	59	60.49	62.05	63.69	65.38	67.13	68.9	70.61	72.21	73.71	75.13	76.48	77.75	78.96	80.12	81.27	82.39	83.48	84.53	85.52	86.48	87.41	88.32	89.2	90.07	90.91	91.72	92.5	93.24
Enrolled in tertiary education (% age 20-29)	BBS	56.3	57.6	58.95	60.32	61.7	63.11	64.55	66.02	67.5	68.94	70.28	71.53	72.72	73.85	74.9	75.89	76.83	77.74	78.62	79.48	80.3	81.1	81.86	82.62	83.36	84.1	84.84	85.57	86.31	87.04	87.76
Women proportion of total tertiary graduates (%)	STP	53.7	53.91	54.14	54.37	54.57	54.73	54.87	54.99	55.09	55.18	55.25	55.31	55.36	55.39	55.39	55.38	55.35	55.3	55.25	55.2	55.14	55.07	54.99	54.91	54.81	54.72	54.62	54.52	54.42	54.32	54.22
Women proportion of total tertiary graduates (%)	BBS	53.7	53.92	54.14	54.36	54.57	54.77	54.96	55.13	55.3	55.46	55.61	55.75	55.87	55.97	56.06	56.13	56.19	56.23	56.26	56.28	56.28	56.28	56.27	56.25	56.21	56.17	56.12	56.07	56.01	55.94	55.88
Adult literacy gender gap ratio (%)	STP	1.15	1.16	1.18	1.19	1.2	1.21	1.22	1.23	1.24	1.25	1.25	1.26	1.26	1.26	1.25	1.25	1.24	1.24	1.23	1.22	1.22	1.21	1.2	1.19	1.18	1.17	1.16	1.15	1.13	1.12	1.1
Adult literacy gender gap ratio (%)	BBS	1.15	1.16	1.18	1.19	1.2	1.21	1.22	1.23	1.24	1.25	1.25	1.26	1.27	1.27	1.27	1.26	1.26	1.25	1.25	1.24	1.24	1.23	1.22	1.21	1.2	1.19	1.18	1.17	1.15	1.14	1.13
Average adult literacy rate (%)	STP	97.23	97.22	97.22	97.22	97.22	97.22	97.22	97.23	97.24	97.25	97.26	97.27	97.29	97.31	97.32	97.34	97.36	97.38	97.4	97.42	97.44	97.46	97.48	97.51	97.53	97.56	97.58	97.61	97.64	97.67	97.7
Average adult literacy rate (%)	BBS	97.23	97.22	97.22	97.21	97.21	97.21	97.21	97.21	97.21	97.21	97.22	97.23	97.24	97.25	97.27	97.28	97.3	97.31	97.33	97.35	97.36	97.38	97.4	97.42	97.44	97.46	97.48	97.51	97.53	97.56	97.58
Total average years of schooling (years)	STP	11.87	11.9	11.93	11.97	12	12.04	12.08	12.12	12.16	12.2	12.24	12.28	12.33	12.37	12.41	12.45	12.49	12.53	12.58	12.62	12.66	12.7	12.74	12.78	12.83	12.87	12.91	12.95	13	13.04	13.08
Total average years of schooling (years)	BBS	11.87	11.9	11.93	11.96	11.99	12.03	12.07	12.1	12.14	12.18	12.22	12.26	12.29	12.33	12.37	12.41	12.45	12.49	12.53	12.56	12.6	12.64	12.68	12.72	12.76	12.8	12.84	12.88	12.92	12.96	13
Contraceptive prevalence rate (%)	STP	74.08	74.47	74.79	75.06	75.32	75.56	75.77	75.96	76.15	76.33	76.5	76.64	76.76	76.88	77.01	77.15	77.29	77.44	77.59	77.73	77.88	78.03	78.18	78.33	78.48	78.63	78.78	78.94	79.09	79.24	79.39
Contraceptive prevalence rate (%)	BBS	74.08	74.42	74.66	74.9	75.12	75.33	75.53	75.71	75.89	76.07	76.24	76.41	76.57	76.73	76.89	77.04	77.18	77.33	77.46	77.59	77.72	77.84	77.95	78.07	78.18	78.29	78.39	78.49	78.59	78.69	78.78
Proportion of population affected by natural disasters (%)	STP	2.09	0	0	0	0	0	0	0	0	0	0	0	0	0	0	0	0	0	0	0	0	0	0	0	0	0	0	0	0.03	0.24	0.4
Proportion of population affected by natural disasters (%)	BBS	2.09	0	0	0	0	0	0	0	0.81	1.58	2.24	1.68	2.48	3.38	2.35	2.58	3.29	4.41	2.82	4.67	2.82	3.22	5.14	5.02	4.72	2.73	4.09	3.9	5.19	4.93	5.45
Transformation 2: Indicator Values - 2050 projections for STP and BBS
Indicator	Simulation	2020	2021	2022	2023	2024	2025	2026	2027	2028	2029	2030	2031	2032	2033	2034	2035	2036	2037	2038	2039	2040	2041	2042	2043	2044	2045	2046	2047	2048	2049	2050
Poverty rate (%)	STP	4.02	9.67	9.2	8.9	8.68	8.48	8.33	8.21	8.1	8.01	7.93	8.2	8.12	7.98	7.84	7.7	7.55	7.4	7.23	7.06	6.89	6.71	6.52	6.33	6.15	5.96	5.78	5.6	5.41	5.28	5.15
Poverty rate (%)	BBS	4.05	11.26	11.41	11.18	11.07	10.87	10.69	10.52	10.39	10.27	10.17	10.04	9.97	9.9	9.84	9.79	9.75	9.72	9.7	9.69	9.69	9.68	9.68	9.69	9.71	9.74	9.79	9.84	9.9	9.97	10.04
Share of female legislators and senior managers (%)	STP	36.75	37.12	37.47	37.8	38.12	38.41	38.69	38.95	39.19	39.42	39.62	39.82	40	40.16	40.31	40.44	40.56	40.67	40.76	40.84	40.91	40.97	41.02	41.06	41.08	41.1	41.11	41.12	41.12	41.11	41.09
Share of female legislators and senior managers (%)	BBS	36.75	36.93	37.1	37.28	37.45	37.62	37.78	37.94	38.1	38.25	38.4	38.55	38.69	38.82	38.95	39.07	39.18	39.28	39.38	39.47	39.55	39.63	39.69	39.75	39.8	39.85	39.89	39.92	39.94	39.96	39.97
Employment to population gender parity (1=parity)	STP	0.85	0.86	0.86	0.86	0.87	0.87	0.87	0.87	0.88	0.88	0.88	0.88	0.88	0.89	0.89	0.89	0.89	0.89	0.89	0.89	0.89	0.89	0.9	0.9	0.9	0.9	0.9	0.9	0.9	0.9	0.9
Employment to population gender parity (1=parity)	BBS	0.85	0.85	0.85	0.85	0.85	0.85	0.85	0.85	0.86	0.86	0.86	0.86	0.86	0.86	0.86	0.86	0.86	0.86	0.86	0.86	0.86	0.86	0.86	0.86	0.86	0.87	0.87	0.87	0.87	0.87	0.87
Total water withdrawal per unit GDP (m3/$)	STP	0.009	0.009	0.009	0.009	0.008	0.008	0.008	0.008	0.008	0.008	0.008	0.008	0.008	0.008	0.007	0.007	0.007	0.007	0.007	0.007	0.007	0.007	0.007	0.007	0.006	0.006	0.006	0.006	0.006	0.006	0.006
Total water withdrawal per unit GDP (m3/$)	BBS	0.009	0.009	0.009	0.009	0.008	0.008	0.008	0.008	0.008	0.008	0.008	0.008	0.008	0.008	0.007	0.007	0.007	0.007	0.007	0.007	0.007	0.007	0.007	0.007	0.007	0.007	0.007	0.007	0.007	0.006	0.006
Primary energy intensity (MJ/USD11)	STP	4.47	4.33	4.18	4.04	3.92	3.79	3.66	3.54	3.42	3.32	3.21	3.07	2.94	2.83	2.73	2.64	2.55	2.47	2.4	2.32	2.26	2.19	2.12	2.06	2.01	1.95	1.84	1.76	1.72	1.68	1.66
Primary energy intensity (MJ/USD11)	BBS	4.47	4.49	4.39	4.32	4.25	4.19	4.12	4.04	3.97	3.91	3.84	3.78	3.73	3.67	3.61	3.56	3.51	3.45	3.4	3.35	3.31	3.26	3.21	3.16	3.12	3.07	3.03	2.98	2.94	2.89	2.85
PC real disposable income ($)	STP	65946	58137.5	59109	59777.1	60406	61000.2	61476.6	61927.3	62351.3	62745.7	63105	63109.6	63694.2	64240.5	64778.3	65311.2	65837.9	66366.3	66925.5	67474.4	68017.9	68577.3	69155.9	69732.9	70305.6	70878.5	71462.1	72066.8	72664.6	73132.6	73609.5
PC real disposable income ($)	BBS	65946	61512	62100.5	62875.4	63540.7	64261.4	64886.6	65510.7	66060.9	66577.3	67066.7	67517.4	67962.5	68356.9	68719.2	69049.4	69344.9	69602.5	69819	69998.8	70143.8	70279.4	70408.9	70503	70564.1	70589.5	70584.6	70555.8	70510.5	70452.3	70384.7
GDP per employed person growth rate (%)	STP	1.06	0.82	0.8	0.85	0.83	0.79	0.73	0.68	0.61	0.55	0.49	0.47	0.46	0.46	0.46	0.47	0.49	0.5	0.52	0.54	0.56	0.58	0.6	0.63	0.65	0.67	0.69	0.7	0.72	0.72	0.7
GDP per employed person growth rate (%)	BBS	1.06	0.84	0.81	0.87	0.85	0.82	0.78	0.73	0.69	0.63	0.57	0.53	0.48	0.44	0.4	0.36	0.32	0.29	0.26	0.24	0.21	0.19	0.17	0.16	0.14	0.12	0.1	0.07	0.04	0.01	-0.01
MF per unit of output (kg/USD11)	STP	0.8	0.79	0.78	0.77	0.75	0.74	0.73	0.72	0.72	0.71	0.7	0.69	0.68	0.68	0.68	0.68	0.67	0.67	0.67	0.67	0.66	0.66	0.66	0.66	0.65	0.65	0.65	0.65	0.64	0.64	0.64
MF per unit of output (kg/USD11)	BBS	0.8	0.79	0.78	0.78	0.78	0.77	0.77	0.77	0.76	0.76	0.76	0.76	0.75	0.75	0.75	0.75	0.75	0.75	0.74	0.74	0.74	0.74	0.74	0.74	0.74	0.74	0.74	0.74	0.74	0.74	0.74
DMC per unit of output (kg/USD2011)	STP	0.65	0.63	0.6	0.58	0.56	0.54	0.52	0.5	0.48	0.46	0.44	0.43	0.41	0.4	0.39	0.37	0.36	0.35	0.35	0.34	0.33	0.32	0.31	0.31	0.3	0.29	0.28	0.28	0.27	0.27	0.26
DMC per unit of output (kg/USD2011)	BBS	0.65	0.64	0.62	0.61	0.59	0.58	0.56	0.55	0.54	0.52	0.51	0.5	0.49	0.48	0.46	0.45	0.44	0.43	0.43	0.42	0.41	0.4	0.39	0.39	0.38	0.37	0.37	0.36	0.35	0.35	0.34
Unemployment rate (%)	STP	6.37	5.17	4.97	4.82	4.71	4.63	4.65	4.65	4.65	4.66	4.66	4.92	4.54	4.38	4.24	4.12	4.01	3.9	3.82	3.74	3.68	3.63	3.59	3.56	3.54	3.51	3.49	3.47	3.46	3.45	3.44
Unemployment rate (%)	BBS	6.37	5.53	5.05	4.89	4.74	4.61	4.59	4.55	4.52	4.49	4.46	4.47	4.31	4.22	4.13	4.06	3.98	3.91	3.84	3.79	3.74	3.7	3.67	3.65	3.63	3.61	3.59	3.58	3.57	3.56	3.55
Employment to adult population ratio	STP	0.62	0.63	0.64	0.64	0.64	0.64	0.64	0.64	0.65	0.65	0.65	0.65	0.65	0.65	0.65	0.65	0.66	0.66	0.66	0.66	0.66	0.66	0.66	0.66	0.66	0.66	0.66	0.66	0.67	0.67	0.67
Employment to adult population ratio	BBS	0.62	0.63	0.64	0.64	0.64	0.64	0.64	0.65	0.65	0.65	0.65	0.65	0.65	0.65	0.65	0.65	0.66	0.66	0.66	0.66	0.66	0.66	0.66	0.66	0.66	0.66	0.66	0.66	0.66	0.66	0.67
Rural access index (%)	STP	94.08	94.44	94.86	95.31	95.79	96.29	96.79	97.3	97.82	98.34	98.86	99.37	99.85	100	100	100	100	100	100	100	100	100	100	100	100	100	100	100	100	100	100
Rural access index (%)	BBS	94.08	94.43	94.86	95.33	95.83	96.34	96.87	97.4	97.94	98.47	98.98	99.46	99.91	100	100	100	100	100	100	100	100	100	100	100	100	100	100	100	100	100	100
Manufacturing value added (% GDP)	STP	7.4	7.32	7.15	7.01	6.89	6.76	6.63	6.48	6.34	6.19	6.03	5.93	5.87	5.84	5.84	5.85	5.89	5.94	6.01	6.11	6.22	6.34	6.49	6.66	6.84	7.03	7.24	7.47	7.71	7.97	8.24
Manufacturing value added (% GDP)	BBS	7.4	7.32	7.14	7	6.85	6.72	6.59	6.45	6.32	6.19	6.07	5.96	5.85	5.75	5.66	5.58	5.51	5.44	5.38	5.33	5.28	5.23	5.2	5.17	5.14	5.11	5.08	5.05	5.03	5.01	4.99
PC manufacturing value added ($/person)	STP	5352.64	5396.8	5407.56	5364.37	5336.48	5287.74	5223.3	5149.14	5068.54	4981.82	4889.42	4837.53	4839.93	4864.41	4906.29	4964.04	5037.58	5127.38	5233.86	5357.45	5498.69	5657.62	5838.36	6036.14	6249.9	6480.27	6729.41	6999.48	7287.06	7578.93	7889.92
PC manufacturing value added ($/person)	BBS	5352.64	5394.41	5401.99	5357.24	5312.55	5267.67	5214.43	5158.15	5096.93	5034.94	4972.8	4910.91	4853.98	4801.28	4752.36	4707.08	4665.19	4626.34	4590.03	4556.09	4524.32	4495.78	4472.63	4451.42	4430.11	4406.78	4381.73	4356.72	4333.25	4311.56	4291.23
CO2 emissions per unit value added (kg CO2-e/USD11)	STP	0.26	0.24	0.23	0.21	0.2	0.19	0.18	0.17	0.16	0.15	0.15	0.14	0.13	0.12	0.11	0.1	0.1	0.09	0.08	0.08	0.07	0.07	0.07	0.06	0.06	0.05	0.05	0.04	0.04	0.04	0.03
CO2 emissions per unit value added (kg CO2-e/USD11)	BBS	0.26	0.26	0.25	0.24	0.23	0.23	0.22	0.22	0.21	0.2	0.2	0.19	0.19	0.19	0.18	0.18	0.17	0.17	0.17	0.16	0.16	0.16	0.15	0.15	0.15	0.14	0.14	0.14	0.13	0.13	0.13
Growth rate bottom 40% income to average income (%)	STP	-0.53	-2.13	-1.83	-1.7	-1.48	-1.27	-1.08	-0.92	-0.78	-0.67	-0.57	-0.47	-0.38	-0.32	-0.27	-0.23	-0.19	-0.17	-0.14	-0.12	-0.1	-0.08	-0.07	-0.06	-0.05	-0.03	-0.01	0.01	0.03	0.05	0.07
Growth rate bottom 40% income to average income (%)	BBS	-0.53	-0.82	-0.67	-0.45	-0.35	-0.31	-0.3	-0.3	-0.3	-0.29	-0.29	-0.29	-0.28	-0.27	-0.27	-0.25	-0.24	-0.23	-0.22	-0.2	-0.18	-0.17	-0.15	-0.13	-0.11	-0.08	-0.05	-0.03	-0.02	-0.02	-0.02
Gini coefficient (0-100)	STP	30.51	25.59	25.43	25.25	25.1	24.96	24.84	24.72	24.6	24.49	24.38	24.45	24.31	24.21	24.11	24.01	23.92	23.83	23.75	23.67	23.59	23.52	23.44	23.37	23.31	23.26	23.22	23.18	23.14	23.11	23.07
Gini coefficient (0-100)	BBS	30.51	32.68	32.91	32.8	32.71	32.59	32.48	32.37	32.26	32.15	32.05	31.98	31.87	31.78	31.7	31.62	31.54	31.47	31.41	31.34	31.29	31.24	31.19	31.16	31.13	31.12	31.12	31.12	31.13	31.13	31.13
Palma ratio	STP	1.08	0.84	0.83	0.82	0.81	0.8	0.8	0.79	0.79	0.78	0.77	0.78	0.77	0.76	0.76	0.75	0.75	0.74	0.74	0.74	0.73	0.73	0.73	0.72	0.72	0.72	0.72	0.71	0.71	0.71	0.71
Palma ratio	BBS	1.08	1.19	1.2	1.19	1.18	1.17	1.17	1.16	1.15	1.14	1.13	1.13	1.12	1.11	1.11	1.1	1.1	1.09	1.09	1.08	1.08	1.07	1.07	1.06	1.06	1.06	1.06	1.06	1.06	1.06	1.06
Average labour share of GDP (%)	STP	72.04	74	74.34	74.74	75.11	75.42	75.6	75.81	76.02	76.24	76.46	76.08	76.67	76.97	77.24	77.49	77.72	77.94	78.14	78.31	78.46	78.59	78.71	78.81	78.91	79	79.09	79.17	79.23	79.32	79.4
Average labour share of GDP (%)	BBS	72.04	73.43	74.15	74.56	74.97	75.35	75.58	75.85	76.11	76.37	76.65	76.69	76.98	77.2	77.41	77.61	77.81	78	78.18	78.35	78.51	78.65	78.79	78.92	79.05	79.17	79.3	79.42	79.54	79.67	79.79
Transformation 3: Indicator Values - 2050 projections for STP and BBS
Indicator	Simulation	2020	2021	2022	2023	2024	2025	2026	2027	2028	2029	2030	2031	2032	2033	2034	2035	2036	2037	2038	2039	2040	2041	2042	2043	2044	2045	2046	2047	2048	2049	2050
Prevalence of undernourishment (%)	STP	1.1403	0.9535	0.9321	0.9043	0.8736	0.8415	0.8096	0.7799	0.753	0.7291	0.7085	0.6956	0.694	0.6913	0.6871	0.6817	0.6756	0.6687	0.661	0.6522	0.6425	0.6321	0.6206	0.608	0.5947	0.5808	0.5666	0.5519	0.5365	0.5221	0.5097
Prevalence of undernourishment (%)	BBS	1.1403	0.994	1.0347	1.0716	1.0993	1.1207	1.1351	1.1449	1.1517	1.1575	1.1631	1.1682	1.1734	1.1798	1.1875	1.1965	1.2071	1.2192	1.2331	1.2488	1.2663	1.2856	1.3061	1.3279	1.3512	1.3763	1.4034	1.4326	1.4638	1.497	1.532
Population below food poverty line (%)	STP	0	4.3874	4.0159	3.7675	3.5728	3.3998	3.2814	3.199	3.1381	3.0988	3.0809	3.42	3.4173	3.3637	3.3118	3.2611	3.2124	3.1607	3.0936	3.0272	2.96	2.8839	2.7978	2.7129	2.6312	2.5516	2.47	2.3822	2.2999	2.2833	2.2651
Population below food poverty line (%)	BBS	0	5.9635	6.2173	6.1033	6.1075	6.0194	5.9586	5.9131	5.9094	5.927	5.9577	5.9588	6.0175	6.0788	6.1502	6.2317	6.3241	6.4269	6.5407	6.6644	6.7976	6.9304	7.0617	7.2063	7.3651	7.5393	7.7272	7.9255	8.1314	8.3435	8.5608
Prevalence of stunting (%)	STP	0	0	0	0	0	0	0	0	0	0	0	0	0	0	0	0	0	0	0	0	0	0	0	0	0	0	0	0	0	0	0
Prevalence of stunting (%)	BBS	0	0	0	0	0	0	0	0	0	0	0	0	0	0	0	0	0	0	0	0	0	0	0	0	0	0	0	0	0	0	0
Prevalence of malnutrition (%)	STP	0	0	0	0	0	0	0	0	0	0	0	0	0	0	0	0	0	0	0	0	0	0	0	0	0	0	0	0	0	0	0
Prevalence of malnutrition (%)	BBS	0	0	0	0	0	0	0	0	0	0	0	0	0	0	0	0	0	0	0	0	0	0	0	0	0	0	0	0	0	0	0
Agriculture production per labour unit (tons/person)	STP	363.656	365.999	370.138	374.638	380.283	386.113	391.489	396.392	400.831	404.836	408.451	411.345	413.685	416.03	418.399	420.765	423.079	425.3	427.403	429.387	431.257	433.097	434.892	436.556	438.079	439.479	440.798	442.078	443.155	443.313	443.374
Agriculture production per labour unit (tons/person)	BBS	363.656	365.398	369.206	372.692	376.118	379.493	382.838	386.171	389.063	391.737	394.245	396.549	398.528	400.217	401.692	402.946	403.978	404.786	405.363	405.725	405.882	405.932	405.882	405.624	405.162	404.496	403.651	402.654	401.533	400.308	398.992
Harvested area sustainably managed (%)	STP	20.872	21.0791	22.9544	28.6619	39.5971	50.7825	59.8749	67.2643	73.2709	78.1558	82.131	85.367	88.0063	90.1623	91.9248	93.3671	94.5489	95.5182	96.3143	96.9685	97.5068	97.9499	98.3151	98.6161	98.8646	99.0698	99.2395	99.3799	99.4963	99.5929	99.6732
Harvested area sustainably managed (%)	BBS	20.872	20.8718	20.8715	20.8714	20.8712	20.8711	20.871	20.8709	20.8709	20.8708	20.8708	20.8708	20.8707	20.8707	20.8707	20.8707	20.8707	20.8707	20.8706	20.8706	20.8706	20.8706	20.8706	20.8706	20.8706	20.8706	20.8706	20.8706	20.8706	20.8706	20.8706
Per capita N fertilizer consumption (kg)	STP	49.7875	49.5058	49.0189	48.157	47.0704	46.1824	45.4345	44.7783	44.1911	43.6497	43.1415	42.6623	42.2063	41.7673	41.3419	40.9274	40.5221	40.1247	39.7343	39.3503	38.9724	38.6004	38.2344	37.8746	37.521	37.1737	36.833	36.499	36.172	35.852	35.5386
Per capita N fertilizer consumption (kg)	BBS	49.7875	49.5328	49.2561	48.9243	48.5779	48.2151	47.7688	47.2884	46.8001	46.3085	45.8178	45.334	44.86	44.3949	43.9387	43.4911	43.0522	42.6218	42.1998	41.786	41.3804	40.983	40.5941	40.2138	39.8422	39.4793	39.1254	38.7807	38.4455	38.1195	37.8024
Per capita P fertilizer consumption (kg)	STP	32.1949	32.0128	31.6979	31.1406	30.4379	29.8637	29.3801	28.9557	28.576	28.2259	27.8973	27.5874	27.2926	27.0087	26.7336	26.4656	26.2035	25.9465	25.6941	25.4458	25.2014	24.9608	24.7242	24.4915	24.2628	24.0383	23.8179	23.602	23.3905	23.1836	22.9809
Per capita P fertilizer consumption (kg)	BBS	32.1949	32.0302	31.8513	31.6368	31.4128	31.1781	30.8896	30.5789	30.2631	29.9452	29.628	29.3151	29.0086	28.7078	28.4128	28.1234	27.8396	27.5612	27.2884	27.0208	26.7585	26.5015	26.25	26.0041	25.7638	25.5292	25.3003	25.0774	24.8607	24.6499	24.4448
Per capita K fertilizer consumption (kg)	STP	8.2066	8.1602	8.08	7.9379	7.7588	7.6124	7.4891	7.381	7.2842	7.1949	7.1112	7.0322	6.957	6.8847	6.8145	6.7462	6.6794	6.6139	6.5496	6.4863	6.424	6.3626	6.3023	6.243	6.1847	6.1275	6.0713	6.0163	5.9624	5.9096	5.8579
Per capita K fertilizer consumption (kg)	BBS	8.2066	8.1647	8.1191	8.0644	8.0073	7.9475	7.8739	7.7947	7.7142	7.6332	7.5523	7.4726	7.3944	7.3178	7.2426	7.1688	7.0964	7.0255	6.9559	6.8877	6.8209	6.7554	6.6913	6.6286	6.5673	6.5075	6.4492	6.3924	6.3371	6.2834	6.2311
Agriculture water consumption and GVIAP (m3/$)	STP	0.4549	0.4518	0.4481	0.4432	0.4359	0.4289	0.4235	0.4189	0.415	0.4116	0.4086	0.4045	0.3988	0.3938	0.3891	0.3847	0.3806	0.3768	0.3732	0.3697	0.3665	0.3634	0.3604	0.3576	0.355	0.3525	0.3502	0.348	0.346	0.3449	0.344
Agriculture water consumption and GVIAP (m3/$)	BBS	0.4549	0.4516	0.447	0.4422	0.4377	0.4335	0.43	0.4267	0.4241	0.4219	0.42	0.4176	0.4143	0.4114	0.4087	0.4064	0.4044	0.4026	0.401	0.3997	0.3986	0.3977	0.3969	0.3964	0.3961	0.3961	0.3962	0.3966	0.3971	0.3978	0.3987
Transformation 4: Indicator Values - 2050 projections for STP and BBS
Indicator	Simulation	2020	2021	2022	2023	2024	2025	2026	2027	2028	2029	2030	2031	2032	2033	2034	2035	2036	2037	2038	2039	2040	2041	2042	2043	2044	2045	2046	2047	2048	2049	2050
Access to electricity (% population)	STP	100	100	100	100	100	100	100	100	100	100	100	100	100	100	100	100	100	100	100	100	100	100	100	100	100	100	100	100	100	100	100
Access to electricity (% population)	BBS	100	100	100	100	100	100	100	100	100	100	100	100	100	100	100	100	100	100	100	100	100	100	100	100	100	100	100	100	100	100	100
Renewables share of electricity (%)	STP	22.9583	30.5161	37.3081	45.3261	60.8661	65.0601	68.5319	71.4908	74.0158	76.1694	78.0151	81.5616	84.8762	87.5192	89.7276	91.5627	93.0799	94.3284	95.3518	96.188	96.8697	97.4018	97.8381	98.1954	98.4879	98.7273	98.9233	99.0838	99.2154	99.3237	99.4129
Renewables share of electricity (%)	BBS	22.9583	26.0897	28.0399	29.9004	32.1882	34.3527	36.206	38.0821	40.3215	42.7047	44.8397	46.478	47.9296	49.2638	50.5523	51.8385	53.1028	54.3052	55.4293	56.4885	57.502	58.2691	59.0932	60.0965	61.1431	62.0643	62.8539	63.607	64.3841	65.1685	65.9188
Renewables share of TFEC (%)	STP	12.0004	13.4593	15.2436	17.322	21.2909	22.5383	23.7192	24.806	25.8114	26.7476	27.6267	29.3583	31.207	32.9877	34.7599	36.5302	38.3049	40.09	41.8915	43.7157	45.5686	47.4589	49.4155	51.3519	53.2277	55.0385	62.054	66.1768	68.1171	69.3258	70.2924
Renewables share of TFEC (%)	BBS	12.0004	12.3213	12.8289	13.2748	13.8229	14.3468	14.8553	15.3787	15.9975	16.6638	17.2801	17.7869	18.2675	18.7362	19.2132	19.7091	20.2188	20.7313	21.2414	21.7522	22.2687	22.7416	23.2674	23.8802	24.5422	25.2027	25.8594	26.5423	27.2725	28.0466	28.8528
Total GHG emissions (tCO2-eq)	STP	543305000	523480000	509867000	493943000	476683000	460575000	445155000	430671000	416908000	403718000	390977000	372469000	355601000	340472000	326719000	314022000	302134000	290865000	280075000	269664000	259553000	249713000	240048000	230767000	221910000	213438000	192068000	179129000	171437000	165251000	159644000
Total GHG emissions (tCO2-eq)	BBS	543305000	550269000	549076000	545931000	543432000	540631000	536974000	533368000	529856000	526317000	522585000	520271000	518139000	515673000	512960000	510035000	506930000	503659000	500216000	496616000	492864000	489153000	485279000	481122000	476675000	471936000	466931000	461699000	456282000	450705000	444990000
Transformation 5: Indicator Values - 2050 projections for STP and BBS
Indicator	Simulation	2020	2021	2022	2023	2024	2025	2026	2027	2028	2029	2030	2031	2032	2033	2034	2035	2036	2037	2038	2039	2040	2041	2042	2043	2044	2045	2046	2047	2048	2049	2050
Access to water (%)	STP	100	100	100	100	100	100	100	100	100	100	100	100	100	100	100	100	100	100	100	100	100	100	100	100	100	100	100	100	100	100	100
Access to water (%)	BBS	100	100	100	100	100	100	100	100	100	100	100	100	100	100	100	100	100	100	100	100	100	100	100	100	100	100	100	100	100	100	100
Access to sanitation (%)	STP	100	100	100	100	100	100	100	100	100	100	100	100	100	100	100	100	100	100	100	100	100	100	100	100	100	100	100	100	100	100	100
Access to sanitation (%)	BBS	100	100	100	100	100	100	100	100	100	100	100	100	100	100	100	100	100	100	100	100	100	100	100	100	100	100	100	100	100	100	100
Per capita water consumption (m3/person)	STP	725.059	726.627	724.914	724.361	724.134	724.057	722.845	720.894	718.482	715.634	712.381	707.888	701.903	696.531	691.566	686.886	682.427	678.148	674.07	670.18	666.458	662.98	659.764	656.7	653.753	650.932	648.284	645.866	643.628	641.266	639.001
Per capita water consumption (m3/person)	BBS	725.059	727.894	727.863	726.272	725.096	723.824	721.604	718.877	715.797	712.43	708.876	704.599	699.266	693.935	688.644	683.4	678.197	673.028	667.879	662.753	657.651	652.673	647.852	643.05	638.236	633.398	628.553	623.734	618.979	614.307	609.728
Share of BEVs in vehicle fleet (%)	STP	0.00933213	0.0770841	0.291362	0.783623	1.51037	2.44276	3.55935	4.85549	6.31431	7.92022	9.65922	12.8575	16.7583	20.906	25.2216	29.6608	34.1883	38.7721	43.3891	48.011	52.6116	57.203	61.8039	66.1181	69.9756	73.388	89.482	96.7068	98.9675	99.6774	99.8994
Share of BEVs in vehicle fleet (%)	BBS	0.00933213	0.031943	0.103626	0.240207	0.436127	0.685464	0.985249	1.33444	1.72776	2.1591	2.62585	3.17357	3.87513	4.71615	5.68301	6.7676	7.96039	9.25295	10.6377	12.1075	13.6565	15.3377	17.2382	19.3403	21.626	24.083	26.6959	29.4542	32.3502	35.3753	38.5237
Road tansport GHG emissions (tCO2-eq)	STP	74506100	79758900	77716800	76170200	74766100	73453900	72196400	70991300	69814100	68643700	67464300	65329700	64068300	62490600	60574300	58345800	55839100	53088300	50129200	46992700	43708100	40271600	36683100	33269400	30122700	27230100	11313500	3662590	1219340	434451	177221
Road tansport GHG emissions (tCO2-eq)	BBS	74506100	81181700	81458300	82134100	82875300	83621400	84373700	85160500	85947500	86693300	87400000	88020600	88486800	88787600	88915900	88889100	88711800	88390400	87930900	87338800	86620500	85737800	84624000	83284600	81725400	79958700	77992500	75838300	73508200	71012300	68360900
Economic damage from natural disasters (%GDP)	STP	0.217361	0.191865	0.156275	0.127287	0.103676	0.084445	0.0687809	0.0560225	0.0456307	0.0371665	0.0302723	0.024657	0.0200833	0.016358	0.0133237	0.0108522	0.00883919	0.00719957	0.0058641	0.00477634	0.00389036	0.00316872	0.00258095	0.0021022	0.00171225	0.00139464	0.00113594	0.000925233	0.000753608	0.00185966	0.00482552
Economic damage from natural disasters (%GDP)	BBS	0.217361	0.191879	0.156287	0.127297	0.103684	0.0844513	0.0687861	0.0560267	0.0483564	0.0498418	0.0589447	0.0754627	0.0869045	0.104943	0.115035	0.127284	0.13948	0.148485	0.163435	0.176572	0.19187	0.200107	0.203483	0.217586	0.219073	0.223351	0.228784	0.237397	0.246906	0.258172	0.266285
Share of waste collected and disposed (%)	STP	100	100	100	100	100	100	100	100	100	100	100	100	100	100	100	100	100	100	100	100	100	100	100	100	100	100	100	100	100	100	100
Share of waste collected and disposed (%)	BBS	100	100	100	100	100	100	100	100	100	100	100	100	100	100	100	100	100	100	100	100	100	100	100	100	100	100	100	100	100	100	100
Exposure to PM2.5 levels above threshold (%)	STP	32.8441	31.5786	30.6801	29.8001	28.9903	28.2503	27.5612	26.9216	26.3235	25.761	25.229	24.645	24.2542	23.9059	23.5909	23.3015	23.032	22.7782	22.5372	22.3072	22.0871	21.8777	21.6786	21.4954	21.3281	21.1762	20.6945	20.4257	20.3069	20.2335	20.1857
Exposure to PM2.5 levels above threshold (%)	BBS	32.8441	32.7242	32.5027	32.2401	31.9823	31.7311	31.4827	31.2425	31.0048	30.7709	30.5412	30.3711	30.2234	30.0718	29.9174	29.7606	29.6015	29.4403	29.2769	29.1115	28.9443	28.7771	28.6093	28.4378	28.2623	28.0828	27.9	27.7149	27.5284	27.3413	27.1541
BE GHG emissions operational and embodied (tCO2-eq)	STP	115293	96936.7	86380	82440.1	77879	73016.9	68838.6	64789.6	60985.5	57484.6	54257.4	47870.1	42083	37101.4	32772.9	28997.3	25681.2	22738.9	20102.4	17707.7	15508.9	13474.4	11559.8	9757.67	8055.26	6435.48	4146.09	2376.21	919.778	-364.268	-1583.78
BE GHG emissions operational and embodied (tCO2-eq)	BBS	115293	110648	103943	102668	101952	100727	99727.3	98305.9	96725.6	95034.7	93233.9	91904.9	90817.5	89601.1	88329.4	87034	85720.1	84387.8	83042.5	81691.4	80340.2	79054.7	77766.7	76457	75120.9	73765.9	72394.9	71016.1	69636.8	68260	66890.6
Non-recycled MSW per capita (kg)	STP	548.488	515.599	481.9	453.524	426.213	399.961	375.027	350.927	327.649	305.193	283.557	272.93	261.999	251.492	241.318	231.461	221.924	212.712	203.815	195.209	186.873	178.775	170.927	163.312	155.926	148.76	141.796	135.018	128.459	122.251	116.217
Non-recycled MSW per capita (kg)	BBS	548.488	534.988	518.781	507.381	496.237	485.469	475.324	465.284	455.71	446.417	437.379	429.844	422.437	415.365	408.54	401.951	395.61	389.524	383.69	378.075	372.66	367.343	362.105	357.04	352.133	347.389	342.785	338.299	333.904	329.59	325.347
Transformation 6: Indicator Values - 2050 projections for STP and BBS
Indicator	Simulation	2020	2021	2022	2023	2024	2025	2026	2027	2028	2029	2030	2031	2032	2033	2034	2035	2036	2037	2038	2039	2040	2041	2042	2043	2044	2045	2046	2047	2048	2049	2050
Water resources vulnerability index (%)	STP	3.74807	3.77487	3.78623	3.80822	3.83354	3.86147	3.89064	3.91929	3.94673	3.97266	3.9968	4.01382	4.02167	4.03233	4.04474	4.05828	4.07263	4.08757	4.10329	4.11975	4.13687	4.15513	4.17466	4.19477	4.21526	4.23616	4.25776	4.28042	4.30382	4.32592	4.3482
Water resources vulnerability index (%)	BBS	3.74807	3.78142	3.80151	3.81799	3.83818	3.85959	3.88312	3.9073	3.93078	3.95353	3.97565	3.9936	4.00497	4.01572	4.02608	4.03609	4.0457	4.05488	4.06354	4.07169	4.07934	4.08708	4.09512	4.10255	4.10916	4.11483	4.11961	4.12368	4.12724	4.13042	4.13332
Per capita MF (ton/person)	STP	43.6423	44.0168	44.3281	44.2315	44.0888	43.9183	43.6927	43.451	43.1937	42.9201	42.6285	42.4844	42.6088	42.7956	43.0048	43.2211	43.4376	43.6506	43.859	44.0637	44.2661	44.4731	44.6856	44.8973	45.107	45.3163	45.5291	45.7489	45.9658	46.1358	46.3084
Per capita MF (ton/person)	BBS	43.6423	44.1024	44.7646	45.0875	45.399	45.6949	45.9512	46.2062	46.4303	46.6399	46.8377	47.0201	47.2015	47.3618	47.5086	47.6422	47.7615	47.8654	47.9526	48.025	48.0834	48.1377	48.1895	48.2271	48.2516	48.2618	48.2599	48.2484	48.2302	48.2068	48.1796
Per capita DMC (ton/person)	STP	35.6055	34.8346	34.2969	33.4199	32.5026	31.6198	30.7032	29.785	28.8744	27.9725	27.0809	26.2025	25.5331	24.9578	24.444	23.9727	23.5324	23.1161	22.7191	22.3391	21.9746	21.6303	21.3044	20.9908	20.6882	20.3966	19.9374	19.6073	19.355	19.1087	18.8769
Per capita DMC (ton/person)	BBS	35.6055	35.4816	35.3922	34.9908	34.5834	34.1542	33.6588	33.1432	32.6034	32.0515	31.4922	30.967	30.451	29.9306	29.4137	28.9019	28.3966	27.8987	27.4083	26.9264	26.4538	26.0015	25.5668	25.1372	24.7108	24.2872	23.8686	23.4577	23.0573	22.6685	22.2919
Per capita GHG emissions (tCO2-eq/person)	STP	21.3621	20.4807	19.8413	19.0961	18.3014	17.5531	16.8101	16.1007	15.426	14.7816	14.164	13.3516	12.6145	11.9537	11.3541	10.8028	10.29	9.80813	9.35154	8.91616	8.4989	8.09826	7.71082	7.34288	6.99521	6.66608	5.94394	5.49358	5.21097	4.97897	4.76848
Per capita GHG emissions (tCO2-eq/person)	BBS	21.3621	21.529	21.3679	21.1075	20.8665	20.6076	20.2818	19.9452	19.6112	19.277	18.9388	18.657	18.3876	18.112	17.8333	17.5529	17.2721	16.9913	16.7104	16.4298	16.1498	15.8767	15.604	15.3278	15.0482	14.7653	14.4801	14.1941	13.9086	13.6244	13.342
Share of fish stocks sustainably exploited (%)	STP	41.1335	39.7477	44.2394	48.1066	51.3284	53.9276	55.9585	57.4885	58.5886	59.325	59.7567	59.9321	59.8949	59.6905	59.3524	58.9053	58.3685	57.7569	57.082	56.3529	55.5771	54.7605	53.9088	53.0272	52.1199	51.1898	50.2394	49.2709	48.2868	47.2885	46.2741
Share of fish stocks sustainably exploited (%)	BBS	41.1335	39.7469	38.3747	37.0184	35.6791	34.3579	33.0559	31.7738	30.5127	29.2734	28.0567	26.8635	25.6947	24.5509	23.4328	22.3407	21.2752	20.2366	19.2253	18.2415	17.2855	16.3575	15.4578	14.5865	13.7437	12.9296	12.1443	11.388	10.6605	9.96206	9.2925
Share of territorial waters protected (%)	STP	38.5269	51.7577	57.3903	61.0159	63.2779	64.7414	65.7271	66.446	67.0147	67.4932	67.9123	68.2487	68.6528	69.1243	69.6226	70.1334	70.6496	71.1653	71.6758	72.1786	72.6741	73.166	73.6673	74.1777	74.6921	75.2076	75.7251	76.2507	76.7888	77.2983	77.7618
Share of territorial waters protected (%)	BBS	38.5269	38.7961	39.2102	39.6536	40.0041	40.3003	40.5645	40.8251	41.0878	41.3402	41.5844	41.8181	42.0417	42.2538	42.4472	42.6224	42.7784	42.9137	43.0269	43.1173	43.185	43.2327	43.2683	43.2911	43.2972	43.2847	43.2517	43.1989	43.1283	43.0422	42.9432
Forest cover (%)	STP	16.7661	16.8235	16.9904	17.1342	17.2712	17.4011	17.5234	17.6379	17.7442	17.842	17.9309	17.9803	17.9732	17.9671	17.9617	17.9572	17.9534	17.9504	17.9482	17.9467	17.9459	17.9458	17.9464	17.9477	17.9498	17.9525	17.9559	17.9601	17.965	17.9705	17.9767
Forest cover (%)	BBS	16.7661	16.7516	16.7378	16.7246	16.7121	16.7001	16.6886	16.6777	16.6672	16.6572	16.6478	16.6388	16.6304	16.6225	16.6151	16.6082	16.6018	16.5959	16.5904	16.5854	16.5809	16.5767	16.573	16.5697	16.5669	16.5644	16.5623	16.5606	16.5593	16.5583	16.5576
Share of terrestrial areas protected (%)	STP	13.8598	22.137	22.6977	22.9469	23.1884	23.4229	23.6505	23.8744	24.0906	24.298	24.495	24.6627	24.796	24.9267	25.0586	25.192	25.3268	25.4625	25.5988	25.736	25.8748	26.0174	26.1643	26.313	26.4632	26.6153	26.7706	26.9302	27.0906	27.2362	27.3841
Share of terrestrial areas protected (%)	BBS	13.8598	14.1902	14.6473	14.9313	15.2182	15.5063	15.8036	16.1183	16.4239	16.7286	17.0325	17.3308	17.6311	17.9202	18.2027	18.4784	18.7463	19.005	19.2535	19.4926	19.7224	19.9499	20.1756	20.3909	20.596	20.7896	20.9727	21.1468	21.3137	21.4742	21.6294
Soil organic carbon density (Dmnl)	STP	0.00322038	0.00320285	0.0031859	0.00317068	0.00315987	0.00315591	0.00315824	0.00316564	0.00317707	0.00319174	0.00320899	0.0032283	0.00324924	0.00327129	0.00329424	0.00331794	0.00334227	0.00336711	0.00339239	0.00341803	0.00344398	0.00347021	0.00349668	0.00352337	0.00355024	0.00357729	0.00360448	0.00363181	0.00365927	0.00368686	0.00371461
Soil organic carbon density (Dmnl)	BBS	0.00322032	0.00320278	0.00318551	0.00316827	0.00315118	0.00313428	0.00311759	0.00310111	0.00308484	0.00306879	0.00305299	0.00303745	0.00302216	0.00300709	0.00299225	0.00297767	0.00296339	0.0029494	0.00293574	0.00292241	0.00290943	0.00289683	0.00288462	0.00287282	0.00286142	0.00285045	0.00283992	0.00282985	0.00282025	0.00281115	0.00280255
Red list index (0-1)	STP	0.823017	0.827333	0.840191	0.851635	0.862825	0.873338	0.883102	0.892161	0.900529	0.908198	0.915153	0.919017	0.91844	0.917907	0.917423	0.916995	0.916625	0.916314	0.91606	0.915865	0.915726	0.915644	0.915622	0.915656	0.915744	0.915884	0.916107	0.91637	0.916678	0.917014	0.917376
Red list index (0-1)	BBS	0.822978	0.821791	0.820699	0.819653	0.818642	0.81767	0.816737	0.815841	0.814979	0.814142	0.813336	0.81256	0.811817	0.811109	0.810434	0.809795	0.809189	0.808616	0.808076	0.807566	0.807086	0.806635	0.806216	0.805826	0.805463	0.805126	0.804812	0.804522	0.804255	0.804012	0.803792
